# Supplementary material for: Progression of the first stage of spontaneous labour: A prospective cohort study in two sub-Saharan African countries
Source: PLoS Med. 2018 Jan 16;15(1):e1002492. doi: 10.1371/journal.pmed.1002492 (PMC5770022; doi:10.1371/journal.pmed.1002492)
Supplement: S1 Data — (CSV) [file pmed.1002492.s009.csv]

best_estimate_of_gestation	vital_status	mode_of_onset_of_labour	induction_of_labour_iol	position_fetal_head_recode	final_mode_of_delivery	previous_c_section	any_severe_malformation	BO_5	parity	country_code	age	height_cm	current_weight_kg.	amniotic_membranes_status	cervix_effacement	fetal_station	caput_succedaneum	moulding	final_mode_of_delivery.1	best_estimate_of_gestation.1	birth_weight	labour_companionship	amniotomy	c1_analgesia	c2_analgesia	c3_analgesia	c4_analgesia	c5_analgesia	c6_analgesia	c7_analgesia	c8_analgesia	c9_analgesia	c10_analgesia	c11_analgesia	c12_analgesia	c13_analgesia	c14_analgesia	c15_analgesia	c16_analgesia	c17_analgesia	c18_analgesia	c1_oxytocin_infusion	c2_oxytocin_infusion	c3_oxytocin_infusion	c4_oxytocin_infusion	c5_oxytocin_infusion	c6_oxytocin_infusion	c7_oxytocin_infusion	c8_oxytocin_infusion
37	0	0	0	0	0	0	0	0	2	2	4	2	68	0	0	0	0	0	0	37	3300	0	0	0	0	0	0	0	0													0	0	0	0	0	1
39	0	0	0	0	0	0	0	0	0	2	4	6	94	0	2	0	0	0	0	39	3800	0	0	0	0																	0	0
39	0	0	0	0	0	0	0	0	0	2	3	4	73	0	0	2	0	0	0	39	3000	1	1	0	0																	0	0
38	0	0	0	0	0	0	0	0	1	2	4	6	77	1	3	2	0	0	0	38	3300	0	0	0	0																	0	0
38	0	0	0	0	0	0	0	0	5	2	5	5	79	0	0	0	0	0	0	38	3200	0	0	0	0	0	0	0	0													0	0	0	0	0	0
38	0	0	0	0	0	0	0	0	2	2	4	3	74	0	1	0	0	0	0	38	2700	1	1	0	0	0	0	0														0	0	0	0	0
37	0	0	0	0	0	0	0	0	0	2	2	3	63	0	2	1	0	0	0	37	2900	0	0	0	0	0	0	0														0	0	1	1	1
37	0	0	0	0	0	0	0	0	0	2	2	4	70	0	1	1	0	0	0	37	2800	0	1	0	0	0																0	0	1
40	0	0	0	0	0	0	0	0	4	2	5	6	64	0	1	0	0	0	0	40	3300	0	0	0	0	0																0	0	0
40	0	0	0	0	0	0	0	0	4	2	4	4	68	0	2	2	0	0	0	40	3400	1	0	0	0																	0	0
39	0	0	0	0	0	0	0	0	2	2	3	4	85	0	2	0	0	0	0	39	3200	1	0
38	0	0	0	0	0	0	0	0	1	2	3	3	105	0	0	0	0	0	0	38	2900	1	1	0	0	0	0															0	0	0	0
39	0	0	0	0	1	0	0	0	2	2	3	5	79	0	1	0	0	0	1	39	3000	0	0	0	0	0	0															0	0	0	0
39	0	0	0	0	2	0	0	0	0	2	2	6	55	0	1	0	0	0	2	39	3000	0	0	0	0	0																0	0	0
38	0	0	0	0	0	0	0	0	2	2	4	4	73	0	0	0	0	0	0	38	3500	0	0	0	0	0																0	0	0
39	0	0	0	0	0	0	0	0	0	2	2	3	72	0	0	0	0	0	0	39	2900	0	0	0	0	0	0															0	0	0	0
41	0	0	0	0	0	0	0	0	0	2	2	4	67	0	1	0	0	0	0	41	2800	0	0	0	0	0	0															0	0	0	0
39	0	0	0	0	0	0	0	0	0	2	2	3	72	0	0	0	0	0	0	39	2900	0	0	0	0	0	0															0	0	0	0
39	0	0	0	0	0	0	0	0	0	2	2	3	60	0	1	0	0	0	0	39	3400	0	0	0	0																	0	0
40	0	0	0	0	0	0	0	0	2	2	2	4	73	0	2	1	0	0	0	40	2900	1	0	0	0																	0	0
40	0	0	0	0	0	0	0	0	2	2	4	4	62	0	2	0	0	0	0	40	3000	1	0	0	0																	0	0
37	0	0	0	0	0	0	0	0	1	2	2	4	69	0	2	1	0	0	0	37	3270	1	0	0	0																	0	0
38	0	0	0	0	1	0	0	0	0	2	3	3	81	0	0	0	0	0	1	38	2600	1	0	0	0	0	0															0	0	0	0
39	0	0	0	0	0	0	0	0	2	2	3	4	77	0	2	0	0	0	0	39	3300	1	1	0	0	1																0	0	0
38	0	0	0	0	1	0	0	0	0	2	4	4	55	0	2	0	0	0	1	38	2920	1	1	0	0	0	0	0														0	0	0	0	0
40	0	0	0	0	0	0	0	0	2	2	2	1	71	0	2	0	0	0	0	40	3600	1	0	0	0	0																0	0	0
38	0	0	0	0	0	0	0	0	1	2	3	3	70	0	2	0	0	0	0	38	2800	0	0	0	0	0																0	0	0
38	0	0	0	0	0	0	0	0	1	2	3	4	82	1	0	0	0	0	0	38	3500	1	0	0	0	0																0	0	0
38	0	0	0	0	0	0	0	0	6	2	3	3	68	0	2	0	0	0	0	38	3400	1	0	0	0	0																0	0	0
37	0	0	0	0	0	0	0	0	2	2	4	4	74	1	2	0	0	0	0	37	3200	1	0	0		0	0	0														0	0	0	0	0
38	0	0	0	0	1	0	0	0	0	2	2	4	70	0	1	0	0	0	1	38	3900	0	0	0	0	0	0															0	0	0	0
38	0	0	0	0	1	0	0	0	3	2	3	2	70	0	0	2	0	0	1	38	3600	1	0	0	0	0																0	0	0
38	0	0	0	0	0	0	0	0	2	2	4	6	63	0	2	0	0	0	0	38	3360	1	0	0	0	0																0	0	0
38	0	0	0	0	0	0	0	0	0	2	3	2	52	0	1	0	0	0	0	38	2870	1	0	0	0	0																0	0	0
40	0	0	0	0	0	0	0	0	1	2	2	1	69	0	1	0	0	0	0	40	3100	1	0	0	0	0																0	0	0
38	0	0	0	0	0	0	0	0	7	2	4	3	67	0	1	0	0	0	0	38	3340	1	0	0	0	0																0	0	0
38	0	0	0	0	1	0	0	0	0	2	3	2	78	0	1	2	0	0	1	38	3040	1	0	0	0	0	0															0	0	1	1
40	0	0	0	0	0	0	0	0	1	2	3	1	67	1	0	0	0	0	0	40	2800	0	0	0	0	0	0															0	0	1	1
38	0	0	0	0	0	0	0	0	2	2	3	4	68	0	2	0	0	0	0	38	3200	1	0	0	0	0	0															0	0	0	0
37	0	0	0	0	0	0	0	0	1	2	2	4	62	1	2	0	0	0	0	37	3070	1	0	0	0	0																0	0	0
39	0	0	0	0	0	0	0	0	4	2	4	3	84	0	2	0	0	0	0	39	3860	1	1	0	0	0	0															0	0	0	0
38	0	0	0	0	0	0	0	0	2	2	2	3	74	0	0	0	0	0	0	38	2800	1	0	0	0	0	0	0														0	0	0	0	0
37	0	0	0	0	0	0	0	0	1	2	2	4	73	0	2	2	0	0	0	37	3100	1	0	0	0	0																0	0	0
41	0	0	0	0	0	0	0	0	1	2	5	5	85	0	0	0	0	0	0	41	3600	1	0	0	0	0	0															0	0	1	1
37	0	0	0	0	0	0	0	0	1	2	2	4	73	0	2	1	0	0	0	37	3100	1	0	0	0	0																0	0	0
38	0	0	0	0	0	0	0	0	5	2	4	4	72	0	0	0	0	0	0	38	3300	1	0	0	0	0																0	0	0
38	0	0	0	0	0	0	0	0	1	2	2	6	68	0	2	0	0	0	0	38	2800	1	1	0	0	0																0	0	0
37	0	0	0	0	0	0	0	0	3	2	4	3	61	0	0	0	0	0	0	37	3200	1	0	0	0																	0	0
37	0	0	0	0	0	0	0	0	1	2	2	4	80	0	0	0	0	0	0	37	4400	1	0	0	0	0	0															0	0	0	0
38	0	0	0	0	0	0	0	0	1	2	3	2	68	0	2	2	0	0	0	38	3200	1	1	0	0	0																0	0	0
39	0	0	0	0	1	0	0	0	1	2	3	2	60	0	0	0	0	0	1	39	2730	1	0	0	0	0																0	0	0
38	0	0	0	0	0	0	0	0	2	2	3	3	74	0	2	1	0	0	0	38	2900	0	0	0																		0
38	0	0	0	0	0	0	0	0	1	2	3	2	68	0	2	0	0	0	0	38	2800	0	0	0	0																	0	0
39	0	0	0	0	0	0	0	0	1	2	2	3	73	0	2	0	0	0	0	39	2700	0	0	0																		0
38	0	0	0	0	0	0	0	0	1	2	4	3	60	0	2	0	0	0	0	38	3000	1	0	0																		0
40	0	0	0	0	0	0	0	0	3	2	4	2	72	0	0	0	0	0	0	40	3700	1	0	0																		0
37	0	0	0	0	0	0	0	0	1	2	2	3	66	0	0	0	0	0	0	37	3000	1	0	0	0	0																0	0	0
38	0	0	0	0	0	0	0	0	1	2	2	3	78	1	0	0	0	0	0	38	3200	1	0	0																		0
38	0	0	0	0	0	0	0	0	0	2	2	3	72	0	0	0	0	0	0	38	2500	1	0	0	0																	0	0
40	0	0	0	0	0	0	0	0	1	2	3	3	85	0	0	0	0	0	0	40	4000	1	0	0	0	0																0	0	0
38	0	0	0	0	1	0	0	0	0	2	1	6	78	0	2	1	0	0	1	38	2800	1	0	0	0																	0	0
38	0	0	0	0	0	0	0	0	3	2	5	2	74	0	2	2	0	0	0	38	4500	1	0	0																		0
38	0	0	0	0	0	0	0	0	1	2	3	1	56	0	2	2	0	0	0	38	3200	1	0	0																		0
38	0	0	0	0	0	0	0	0	0	2	2	6	80	0	2	0	0	0	0	38	2700	1	0	0	0	0																0	0	0
38	0	0	0	0	0	0	0	0	0	2	1	3	66	0	0	0	0	0	0	38	2700	0	0	0	0	0																0	0	0
38	0	0	0	0	0	0	0	0	0	2	2	3	85	0	2	1	0	0	0	38	3000	0	0	0																		0
38	0	0	0	0	0	0	0	0	2	2	2	3	80	0	2	0	0	0	0	38	4000	1	0	0																		0
40	0	0	0	0	0	0	0	0	0	2	2	4	60	0	2	1	0	0	0	40	3600	1	0	0																		0
37	0	0	0	0	0	0	0	0	1	2	2	4	60	1	2	1	0	0	0	37	3000	0	0	0																		0
37	0	0	0	0	0	0	0	0	4	2	5	3	70	0	2	0	0	0	0	37	3900	1	0	0																		0
39	0	0	0	0	0	0	0	0	1	2	2	3	52	1	2	1	0	0	0	39	3500	1	0	0																		0
38	0	0	0	0	0	0	0	0	1	2	2	3	60	0	2	1	0	0	0	38	3000	1	0	0	0																	0	0
38	0	0	0	0	0	0	0	0	3	2	3	3	60	0	2	2	0	0	0	38	4500	1	0	0																		0
38	0	0	0	0	0	0	0	0	2	2	4	3	75	0	0	1	0	0	0	38	3000	1	0	0																		0
38	0	0	0	0	0	0	0	0	3	2	4	2	84	0	2	0	0	0	0	38	4000	1	0	0																		0
39	0	0	0	0	0	0	0	0	1	2	2	3	72	0	2	1	0	0	0	39	3300	1	0	0																		0
37	0	0	0	0	1	0	0	0	0	2	2	6	69	0	2	0	0	0	1	37	2700	1	0	0	0																	0	0
40	0	0	0	0	0	0	0	0	2	2	2	4	72	0	2	1	0	0	0	40	3500	1	0	0																		0
40	0	0	0	0	0	0	0	0	4	2	5	3	65	1	2	0	0	0	0	40	3500	1	0	0																		0
39	0	0	0	0	0	0	0	0	0	2	2	2	64	1	2	1	0	0	0	39	3000	1	0	0	0																	0	0
40	0	0	0	0	0	0	0	0	1	2	2	2	60	0	2	0	0	0	0	40	2800	1	0	0																		0
39	0	0	0	0	0	0	0	0	3	2	4	4	72	0	1	0	0	0	0	39	3900	1	0	0	0	0	0	0														0	0	0	0	1
40	0	0	0	0	0	0	0	0	2	2	3	4	72	0	2	0	0	0	0	40	2500	1	0	0	0																	0	0
39	0	0	0	0	0	0	0	0	3	2	3	5	85	0	2	2	0	0	0	39	4500	1	0	0																		0
38	0	0	0	0	0	0	0	0	1	2	3	2	65	0	2	0	0	0	0	38	3000	1	0	0	0	0																0	0	0
38	0	0	0	0	0	0	0	0	1	2	3	3	68	0	2	1	0	0	0	38	3600	1	0	0	0	0																0	0	0
38	0	0	0	0	0	0	0	0	0	2	2	4	76	0	2	1	0	0	0	38	3200	1	0	0	0																	0	0
39	0	0	0	0	0	0	0	0	4	2	3	3	68	0	3	0	0	0	0	39	3400	1	0	0	0																	0	0
38	0	0	0	0	0	0	0	0	0	2	5	6	69	0	0	0	0	0	0	38	2800	1	0	0	0																	0	0
38	0	0	0	0	0	0	0	0	6	2	4	4	73	0	0	1	0	0	0	38	3000	0	0	0																		0
40	0	0	0	0	0	0	0	0	0	2	2	2	62	0	2	1	0	0	0	40	3000	0	0	0																		0
39	0	0	0	0	1	0	0	0	0	2	2	4	72	0	2	1	0	0	1	39	3400	1	0	0																		0
39	0	0	0	0	0	0	0	0	1	2	1	1	55	0	2	1	0	0	0	39	3200	1	0	0	0																	0	0
40	0	0	0	0	0	0	0	0	4	2	4	3	80	0	2	1	0	0	0	40	3200	1	0	0																		0
39	0	0	0	0	1	0	0	0	0	2	2	3	68	0	1	1	0	0	1	39	3600	1	0	0																		0
40	0	0	0	0	0	0	0	0	2	2	3	3	98	0	1	0	0	0	0	40	4500	1	0	0	0	0	0															0	0	0	0
40	0	0	0	0	0	0	0	0	2	2	3	4	82	0	3	0	0	0	0	40	3000	1	0	0																		0
39	0	0	0	0	0	0	0	0	3	2	5	5	72	0	2	1	0	0	0	39	3600	1	0	0																		0
38	0	0	0	0	0	0	0	0	2	2	2	4	70	0	3	2	0	0	0	38	3500	1	0	0	0	0																0	0	0
38	0	0	0	0	0	0	0	0	4	2	3	4	70	0	0	0	0	0	0	38	3700	1	0	0	0																	0	0
39	0	0	0	0	0	0	0	0	2	2	3	4	82	0	2	0	0	0	0	39	3000	1	0	0	0																	0	0
39	0	0	0	0	1	0	0	0	0	2	2	4	77	1	0	0	0	0	1	39	3600	1	0	0	0	0																1	1	1
39	0	0	0	0	0	0	0	0	1	2	3	6	78	0	0	0	0	0	0	39	3600	1	1	0	0	5	0															1	1	1	1
39	0	0	0	0	0	0	0	0	2	2	5	6	77	0	0	0	0	0	0	39	2900	1	1	0	0																	0	0
38	0	0	0	0	1	0	0	0	0	2	3	5	68	0	0	0	0	0	1	38	2500	0	1	0	0																	0	0
40	0	0	0	0	0	0	0	0	4	2	4	2	58	0	1	0	0	0	0	40	2700	1	0	0																		0
37	0	0	0	0	0	0	0	0	0	2	3	3	64	0	1	1	0	0	0	37	2500	1	1	0	0	0																0	1	1
40	0	0	0	0	0	0	0	0	0	2	3	3	62	0	1	0	0	0	0	40	3600	1	1	0	0	0	0															0	0	0	0
39	0	0	0	0	0	0	0	0	1	2	2	5	67	0	2	0	0	0	0	39	3000	1	1	0																		0
40	0	0	0	0	1	0	0	0	1	2	3	1	62	3	2	0	0	0	1	40	3000	1	1	0																		0
40	0	0	0	0	0	0	0	0	1	2	3	3	71	0	2	1	0	0	0	40	3700	1	0	0	0																	0	0
41	0	0	0	0	0	0	0	0	2	2	3	4	83	0	0	0	0	0	0	41	3600	1	1	0	0	0																0	1	1
41	0	0	0	0	1	0	0	0	0	2	3	4	58	0	0	0	0	0	1	41	3200	1	0	0	0																	1	1
40	0	0	0	0	0	0	0	0	1	2	2	3	70	0	2	1	0	0	0	40	3500	1	1	0	0																	1	1
39	0	0	0	0	0	0	0	0	2	2	3	2	74	0	0	0	0	0	0	39	3100	1	1	0	0	0																0	1	1
39	0	0	0	0	0	0	0	0	2	2	3		88	0	0	0	0	0	0	39	2900	1	1	0	0	0	0															0	0	1	1
40	0	0	0	0	1	0	0	0	1	2	3	3	68	0	0	0	0	0	1	40	3200	1	1	0																		0
38	0	0	0	0	0	0	0	0	6	2	5	4	77	0	0	0	0	0	0	38	3600	0	1	0	0																	0	0
41	0	0	0	0	1	0	0	0	0	2	2	4	67	0	2	0	0	0	1	41	3100	1	1	0																		0
41	0	0	0	0	0	0	0	0	3	2	5	3	65	0	0	0	0	0	0	41	4000	1	1	0	0																	0	1
39	0	0	0	0	0	0	0	0	1	2	3	4	58	0	2	1	0	0	0	39	3100	1	1	0																		0
39	0	0	0	0	1	0	0	0	0	2	2	3	60	0	2	0	0	0	1	39	3500	1	1	0																		0
41	0	0	0	0	0	0	0	0	2	2	3	2	92	0	2	0	0	0	0	41	3800	0	1	0	0																	1	1
37	0	0	0	0	0	0	0	0	1	2	3	4	74	0	2	1	0	0	0	37	3400	1	1	0	0																	0	0
38	0	0	0	0	0	0	0	0	1	2	3	6	78	0	0	0	0	0	0	38	3600	0	1	0	4	0	4															1	1	1	1
38	0	0	0	0	0	0	0	0	1	2	3	2	76	0	2	0	0	0	0	38	3000	1	1	0	0																	1	1
39	0	0	0	0	0	0	0	0	1	2	2	4	73	0	2	0	0	0	0	39	3800	1	1	0	0																	1	1
38	0	0	0	0	0	0	0	0	0	2	3	2	60	0	0	0	0	0	0	38	3400	1	1	0	0																	0	0
41	0	0	0	0	0	0	0	0	1	2	4	3	69	0	2	1	0	0	0	41	3400	1	0	0	0																	0	0
39	0	0	0	0	0	0	0	0	1	2	3	4	74	0	0	0	0	0	0	39	3600	1	1	0	0	0																0	0	0
40	0	0	0	0	0	0	0	0	1	2	3	2	61	0	0	0	0	0	0	40	3400	1	1	0	0	0																0	0	0
39	0	0	0	0	0	0	0	0	1	2	3	6	102	0	2	0	0	0	0	39	3400	1	1	0																		0
38	0	0	0	0	0	0	0	0	2	2	4	4	81	0	0	0	0	0	0	38	3000	1	1	0	0	0	0	0	0													0	0	0	0	1	1
38	0	0	0	0	0	0	0	0	2	2	4	3	60	0	2	1	0	0	0	38	2300	1	0	0	0																	1	1
39	0	0	0	0	1	0	0	0	0	2	2	3	63	0	0	0	0	0	1	39	3500	1	0	0	0	0																0	0	0
38	0	0	0	0	0	0	0	0	4	2	3	1	57	0	1	0	0	0	0	38	3300	0	0	0																		0
38	0	0	0	0	0	0	0	0	1	2	3	5	100	0	1	0	0	0	0	38	3300	1	0	0																		0
38	0	0	0	0	0	0	0	0	2	2	5	3	65	0	1	0	0	0	0	38	3900	1	0	0																		0
38	0	0	0	0	0	0	0	0	2	2	3	2	56	0	2	0	0	0	0	38	3300	1	0	0																		0
38	0	0	0	0	0	0	0	0	0	2	2	2	60	0	1	0	0	0	0	38	2900	1	0	0	0	0	0															0	0	0	0
39	0	0	0	0	0	0	0	0	0	2	2	2	64	0	2	1	0	0	0	39	2700	0	0	0																		0
39	0	0	0	0	0	0	0	0	2	2	4	3	71	0	1	0	0	0	0	39	3700	1	0	0																		0
37	0	0	0	0	0	0	0	0	1	2	1	6	64	0	2	2	0	0	0	37	2500	1	0	0																		0
38	0	0	0	0	0	0	0	0	0	2	2	3	61	0	2	0	0	0	0	38	2700	1	0	0	0																	0	0
38	0	0	0	0	0	0	0	0	1	2	2	4	64	0	2	1	0	0	0	38	3500	1	0	0																		0
38	0	0	0	0	1	0	0	0	1	2	3	4	62	0	1	0	0	0	1	38	3500	0	0	0	0																	0	0
37	0	0	0	0	0	0	0	0	1	2	3	2	68	0	0	1	0	0	0	37	3000	1	0	0																		0
38	0	0	0	0	0	0	0	0	2	2	3	4	68	0	2	0	0	0	0	38	3700	1	0	0																		0
38	0	0	0	0	1	0	0	0	0	2	2	4	68	0	2	0	0	0	1	38	3300	1	0	0	0	0	0															0	0	0	0
38	0	0	0	0	0	0	0	0	0	2	2	4	80	0	1	0	0	0	0	38	3300	0	0	0	0	0	0															0	0	0	0
38	0	0	0	0	0	0	0	0	0	2	1	3	68	1	2	1	0	0	0	38	3500	1	0	0	0	0																0	0	0
38	0	0	0	0	0	0	0	0	0	2	3	3	58	0	2	1	0	0	0	38	2700	0	0	0	0																	0	0
40	0	0	0	0	0	0	0	0	0	2	1	3	78	0	2	1	0	0	0	40	3200	1	0	0	0																	0	0
38	0	0	0	0	0	0	0	0	0	2	1	2	70	0	2	1	0	0	0	38	2700	1	0	0																		0
39	0	0	0	0	0	0	0	0	0	2	1	3	58	0	0	1	0	0	0	39	3000	1	0	0	0																	0	0
38	0	0	0	0	0	0	0	0	1	2	2	5	95	0	2	1	0	0	0	38	3000	1	0	0																		0
38	0	0	0	0	0	0	0	0	1	2	2	4	80	0	2	0	0	0	0	38	4000	1	0	0																		0
38	0	0	0	0	0	0	0	0	1	2	2	1	62	0	2	0	0	0	0	38	2600	1	0	0																		0
37	0	0	0	0	0	0	0	0	2	2	4	2	60	0	1	1	0	0	0	37	2800	1	0	0																		0
38	0	0	0	0	0	0	0	0	0	2	2	1	55	0	0	1	0	0	0	38	2700	1	0	0																		0
38	0	0	0	0	0	0	0	0	1	2	3	2	64	0	2	1	0	0	0	38	3000	1	0	0																		0
37	0	0	0	0	0	0	0	0	0	2	2	3	75	0	2	0	0	0	0	37	3000	1	1	0	0																	0	0
37	0	0	0	0	0	0	0	0	0	2	1	3	56	0	2	2	0	0	0	37	2300	1	0	0	0																	0	0
38	0	0	0	0	0	0	0	0	5	2	4	4	56	0	0	1	0	0	0	38	2500	1	0	0																		0
38	0	0	0	0	0	0	0	0	1	2	1	3	56	0	2	0	0	0	0	38	3000	1	0	0																		0
38	0	0	0	0	0	0	0	0	3	2	3	3	54	0	2	1	0	0	0	38	3500	1	0	0																		0
38	0	0	0	0	0	0	0	0	4	2	4	5	70	0	0	0	0	0	0	38	3500	1	0	0	0																	0	0
37	0	0	0	0	0	0	0	0	0	2	1	4	69	0	0	0	0	0	0	37	2500	1	0	0	0																	0	0
37	0	0	0	0	0	0	0	0	1	2	2	3	55	0	0	0	0	0	0	37	3300	1	0	0																		0
40	0	0	0	0	0	0	0	0	1	2	2	3	63	0	2	0	0	0	0	40	3000	0	0	0																		0
38	0	0	0	0	0	0	0	0	3	2	4	3	69	0	2	0	0	0	0	38	3400	1	0	0																		0
38	0	0	0	0	0	0	0	0	4	2	3	3	69	0	3	2	0	0	0	38	2800	1	0	0	0
38	0	0	0	0	0	0	0	0	2	2	3	3	84	0	2	0	0	0	0	38	3800	1	0	0	0	0																0	0	0
37	0	0	0	0	0	0	0	0	0	2	1	3	62	0	0	0	0	0	0	37	2700	1	0	0	0	0	0															0	0	0	0
38	0	0	0	0	0	0	0	0	1	2	2	2	56	0	2	0	0	0	0	38	2800	1	0	0	0	0																0	0	0
38	0	0	0	0	0	0	0	0	0	2	2	5	67	0	2	0	0	0	0	38	3500	1	0	0																		0
39	0	0	0	0	0	0	0	0	2	2	2	4	84	0	2	0	0	0	0	39	3800	1	0	0																		0
38	0	0	0	0	0	0	0	0	0	2	2	2	70	0	1	0	0	0	0	38	3500	1	0	0	0	0																0		0
38	0	0	0	0	0	0	0	0	1	2	2			0	1	1	0	0	0	38	3500	1	0	0	0																	0	0
38	0	0	0	0	0	0	0	0	2	2	3	4	70	0	2	0	0	0	0	38	3000	1	0	0																		0
39	0	0	0	0	0	0	0	0	2	2	3	3	69	0	0	0	0	0	0	39	2800	1	0	0	0																	0	0
38	0	0	0	0	0	0	0	0	5	2	4	6	91	0	1	0	0	0	0	38	3500	0	0	0	0																	0	0
37	0	0	0	0	1	0	0	0	4	2	5	3	65	0	1	0	0	0	1	37	3500	1	0	0	0	0																0	0	0
38	0	0	0	0	1	0	0	0	0	2	2	6	80	0	1	0	0	0	1	38	2800	0	0	0	0	0	0															0	0	0	0
38	0	0	0	0	1	0	0	0	0	2	2	5	76	1	1	2	0	0	1	38	2800	0	0	0	0																	0	0
38	0	0	0	0	1	0	0	0	0	2	2	2	68	0	1	0	0	0	1	38	3500	0	0	0	0	0	0	0														0	0	0	0	0
38	0	0	0	0	0	0	0	0	2	2	4	6	92	0	2	1	0	0	0	38	3300	0	0	0	0																	0	0
41	0	0	0	0	1	0	0	0	1	2	4	3	68	0	2	0	0	0	1	41	3800	1	0	0	0	0																0	0	0
40	0	0	0	0	1	0	0	0	5	2	4	5	85	1	2	1	0	0	1	40	2900	1	0	0	0																	0	0
41	0	0	0	0	1	0	0	0	0	2	2	3	70	0	1	0	0	0	1	41	2800	0	0	0	0	0	0	0														0	0	1	1	1
38	0	0	0	0	0	0	0	0	1	2	4	3	63	0	2	2	0	0	0	38	2600	1	1	0	0	0																0	0	0
39	0	0	0	0	1	0	0	0	2	2	3	5	74	0	2	0	0	0	1	39	3300	1	0		0																		0
40	0	0	0	0	0	0	0	0	0	2	2	5	112	0	2	1	0	0	0	40	3600	1	0	0	0	0																0	0	0
38	0	0	0	0	0	0	0	0	1	2	2	5	79	0	1	0	0	0	0	38	3500	1	0	0		0																0		0
39	0	0	0	0	0	0	0	0	1	2	3	5	62	0	1	0	0	0	0	39	4200	1	0	0	0	0																0	0	0
37	0	0	0	0	1	0	0	0	2	2	4	3	70	0	1	0	0	0	1	37	3500	1	0	0	0	0																0	0	0
40	0	0	0	0	1	0	0	0	1	2	3	4	69	0	1	0	0	0	1	40	3600	1	0	0	0																	0	0
39	0	0	0	0	0	0	0	0	1	2	4	6	92	0	2	1	0	0	0	39	3600	1	0	0	0																	0	0
40	0	0	0	0	0	0	0	0	0	2	3	3	64	0	1	1	0	0	0	40	3000	0	0	0	0																	0	0
39	0	0	0	0	0	0	0	0	1	2	2	4	68	0	2	0	0	0	0	39	3100	0	0	0	0																	0	0
39	0	0	0	0	0	0	0	0	0	2	2	2	73	0	1	0	0	0	0	39	3200	0	0	0	0	0	0															0	0	0	0
39	0	0	0	0	0	0	0	0	4	2	4	6	109	0	0	1	0	0	0	39	3600	0	0	0	0	0																0	0	0
38	0	0	0	0	0	0	0	0	5	2	4	6	96	0	1	0	0	0	0	38	3400	0	0	0	0																	0	0
40	0	0	0	0	0	0	0	0	0	2	2	3	62	0	1	0	0	0	0	40	3300	0	0	0	0	0																0	0	0
39	0	0	0	0	0	0	0	0	2	2	3	4	68	0	1	0	0	0	0	39	3100	0	0	0	0																	0	0
39	0	0	0	0	0	0	0	0	2	2	3	4	63	0	2	1	0	0	0	39	3100	0	0	0	0																	0	0
38	0	0	0	0	0	0	0	0	1	2	2	4		0	0	0	0	0	0	38	3200	0	0	0	0	0	0															0	0	0	0
39	0	0	0	0	1	0	0	0	0	2	3	6	92	0	1	0	0	0	1	39	3600	0	0	0	0	0																0	0	1
39	0	0	0	0	0	0	0	0	0	2	2	4	65	0	1	0	0	0	0	39	2900	0	0	0	0	0	0	0	0	0												0	0	0	0	0	0	0
38	0	0	0	0	0	0	0	0	1	2	2	3	62	0	2	1	0	0	0	38	3000	0	0	0	0	0																0	0	0
39	0	0	0	0	0	0	0	0	0	2	3	4	72	0	2	2	0	0	0	39	3500	1	1	0	0	0																0	0	0
40	0	0	0	0	0	0	0	0	2	2	3	4	75	0	0	0	0	0	0	40	3200	0	0	0	0	0																0	0	0
38	0	0	0	0	0	0	0	0	1	2	3	6	100	0	1	0	0	0	0	38	3500	0	0	0	0	0	0															0	0	0	0
37	0	0	0	0	0	0	0	0	0	2	4	5	64	0	0	0	0	0	0	37	3300	0	0	0	0	0	0	0														0	0	0	0	0
37	0	0	0	0	0	0	0	0	0	2	3	6	73	0	0	0	0	0	0	37	3500	0	0	0	0	0	0	0														0	0	0	0	0
39	0	0	0	0	0	0	0	0	1	2	3	4	79	0	1	0	0	0	0	39	3300	1	0	0	0	0	0															0	0	0	0
38	0	0	0	0	0	0	0	0	2	2	3	4	77	0	2	1	0	0	0	38	3400	1	0	0	0	0	0															0	0	0	0
39	0	0	0	0	0	0	0	0	0	2	2	6	66	0	1	2	0	0	0	39	3300	0	0	0	0	0																0	0	0
37	0	0	0	0	0	0	0	0	1	2	2	5	77	1	3	1	0	0	0	37	3200	1	0	0	0																	0	0
38	0	0	0	0	0	0	0	0	0	2	2	5	67	0	0	0	0	0	0	38	2200	1	1	0	0	0																0	0	0
40	0	0	0	0	1	0	0	0	2	2	4	6	101	0	2	0	0	0	1	40	4600	1	0	0	0	0	0															0	0	0	0
38	0	0	0	0	0	0	0	0	1	2	3	6	84	0	0	0	0	0	0	38	4100	1	1	0	0	0	0															0	0	0	0
40	0	0	0	0	0	0	0	0	2	2	2	5	70	0	0	0	0	0	0	40	3500	0	0	0	0	0	0															0	0	1	1
37	0	0	0	0	0	0	0	0	1	2	4	5	78	1	0	0	0	0	0	37	3200	1	0	0	0	0	0	0	0													0	0	0	0	0	0
38	0	0	0	0	0	0	0	0	0	2	3	3	70	0	1	0	0	0	0	38	2700	0	1	0	0	0																0	0	0
39	0	0	0	0	0	0	0	0	0	2	3	2	65	0	0	0	0	0	0	39	2900	0	0	0	0	0	0	0														0	0	0	1	1
38	0	0	0	0	0	0	0	0	1	2	3	5	82	0	0	0	0	0	0	38	3000	0	0	0	0	0	0	0														0	0	0	1	1
39	0	0	0	0	0	0	0	0	3	2	5	4	94	0	2	2	0	0	0	39	3300	1	1	0	0	0																0	1	1
38	0	0	0	0	0	0	0	0	3	2	4	6	92	0	1	0	0	0	0	38	4000	1	0	0	0	0	0	0	0													0	0	0	1	1	1
40	0	0	0	0	0	0	0	0	1	2	3	1	78	0	2	1	0	0	0	40	3500	1	0	0	0	0																0	0	0
38	0	0	0	0	0	0	0	0	2	2	3	4	76	0	1	0	0	0	0	38	3200	0	0	0	0	0																0	0	0
40	0	0	0	0	0	0	0	0	2	2	2	5	68	0	0	0	0	0	0	40	3200	1	0	0	0	0																0	0	0
38	0	0	0	0	0	0	0	0	2	2	5	5	70	0	1	0	0	0	0	38	3300	0	0	0	0	0																0	0	0
39	0	0	0	0	0	0	0	0	1	2	3	3	74	0	2	1	0	0	0	39	3400	0	0	0	0																	0	0
39	0	0	0	0	1	0	0	0	5	2	3	3	78	0	1	0	0	0	1	39	3800	1	0	0	0	0																0	0	0
38	0	0	0	0	0	0	0	0	2	2	3	5	78	0	0	0	0	0	0	38	3600	1	0	0	0	0																0	0	0
38	0	0	0	0	0	0	0	0	2	2	5	4	72	0	1	0	0	0	0	38	3500	0	0	0	0																	0	0
40	0	0	0	0	0	0	0	0	1	2	3	6	82	0	0	0	0	0	0	40	3500	1	0	0	0	0	0															0	0	1	1
38	0	0	0	0	0	0	0	0	4	2	5	3	80	0	1	0	0	0	0	38	3800	0	0	0	0																	0
39	0	0	0	0	1	0	0	0	2	2	3	5	84	0	2	0	0	0	1	39	3300	0	0	0	0	0	0	0	0													0	0	0	0	0	0
40	0	0	0	0	1	0	0	0	3	2	4	5	62	0	2	1	0	0	1	40	3700	1	0	0	0	0																0	0	0
39	0	0	0	0	0	0	0	0	0	2	3	5	97	0	1	0	0	0	0	39	3600	0	1	0	0	0	0	0														0	0	0	0	0
37	0	0	0	0	0	0	0	0	3	2	5	4	74	0	1	0	0	0	0	37	3300	0	0	0	0	0																0	0	0
39	0	0	0	0	0	0	0	0	1	2	3	5	79	0	2	1	0	0	0	39	3200	1	0	0	0	0																0	0	0
37	0	0	0	0	0	0	0	0	0	2	2	3	70	0	0	0	0	0	0	37	3500	1	0	0																		0
37	0	0	0	0	1	0	0	0	0	2	2	3	72	0	2	0	0	0	1	37	2800	1	0	0	0																	0	0
40	0	0	0	0	0	0	0	0	0	2	1	3	57	0	2	0	0	0	0	40	2800	1	0	0	0																	0	0
40	0	0	0	0	0	0	0	0	0	2	3	4	84	0	2	0	0	0	0	40	3200	1	1	0	0	0																0	0	0
40	0	0	0	0	0	0	0	0	1	2	4	3	110	0	1	0	0	0	0	40	3200	1	0	0	0																	0	0
38	0	0	0	0	2	0	0	0	1	2	1	2	55	0	2	0	0	0	2	38	3300	1	0	0	0																	0	0
37	0	0	0	0	0	0	0	0	1	2	3	3	71	0	2	0	0	0	0	37	3300	1	0	0	0	0																0	0	0
38	0	0	0	0	1	0	0	0	3	2	4	2	80	0	2	0	0	0	1	38	3900	1	0	0	0																	0	0
38	0	0	0	0	0	0	0	0	2	2	3	4	72	0	2	0	0	0	0	38	3900	1	0	0	0																	0	0
38	0	0	0	0	1	0	0	0	0	2	2	5	92	0	1	0	0	0	1	38	3400	1	0	0																		0
40	0	0	0	0	0	0	0	0	3	2	3	4	91	0	1	0	0	0	0	40	4000	0	0	0	0																	0	0
40	0	0	0	0	0	0	0	0	1	2	2	2	51	0	1	0	0	0	0	40	2800	1	0	0																		0
37	0	0	0	0	0	0	0	0	0	2	2	4	60	1	2	1	0	0	0	37	2500	1	0	0																		0
38	0	0	0	0	0	0	0	0	0	2	2	3	55	0	2	1	0	0	0	38	3600	0	0	0	0																	0	0
39	0	0	0	0	0	0	0	0	0	2	1		75	0	2	0	0	0	0	39	3100	0	0	0																		0
38	0	0	0	0	0	0	0	0	0	2	2	3	72	0	2	0	0	0	0	38	2650	1	0	0																		0
37	0	0	0	0	0	0	0	0	2	2	3	1	59	0	2	0	0	0	0	37	3000	0	0	0																		0
38	0	0	0	0	0	0	0	0	1	2	3	5	87	0	2	0	0	0	0	38	3200	1	0	0																		0
38	0	0	0	0	0	0	0	0	3	2	3	2	69	0	2	0	0	0	0	38	3500	0	0	0																		0
38	0	0	0	0	0	0	0	0	1	2	2	3	68	0	1	0	0	0	0	38	3500	0	0	0	0																	0	0
38	0	0	0	0	0	0	0	0	0	2	2	2	58	0	2	0	0	0	0	38	2800	0	0	0																		0
39	0	0	0	0	0	0	0	0	0	2	3	1	80	0	2	0	0	0	0	39	3300	0	0	0	0	0																0	0	0
40	0	0	0	0	0	0	0	0	3	2	4	3	70	0	2	0	0	0	0	40	2300	0	0	0																		0
38	0	0	0	0	0	0	0	0	4	2	4	5	82	0	0	0	0	0	0	38	3600	1	0	0	0	0																0	0	0
39	0	0	0	0	1	0	0	0	0	2	2	4	60	0	2	0	0	0	1	39	3300	1	0	0	0																	0	0
40	0	0	0	0	0	0	0	0	4	2	5	4	82	0	2	0	0	0	0	40	3500	0	0	0	0																	0	0
39	0	0	0	0	0	0	0	0	1	2	3	2	66	1	1	0	0	0	0	39	3300	1	0	0	0																	0	0
39	0	0	0	0	0	0	0	0	3	2	3	3	98	0	1	0	0	0	0	39	4200	1	0	0	0	0																0	0	0
37	0	0	0	0	0	0	0	0	0	2	2	3	60	0	0	0	0	0	0	37	3200	0	0	0	0	0																0	0	0
37	0	0	0	0	0	0	0	0	0	2	2	2	60	0	2	0	0	0	0	37	2600	0	0	0																		0
38	0	0	0	0	0	0	0	0	1	2	2	4	68	0	0	0	0	0	0	38	3800	0	0	0	0	0	0															0	0	0	0
37	0	0	0	0	0	0	0	0	2	2	3	3	68	0	2	1	0	0	0	37	2700	1	0	0																		0
40	0	0	0	0	1	0	0	0	0	2	2	3	72	0	1	0	0	0	1	40	3600	1	0	0	0																	0	0
39	0	0	0	0	0	0	0	0	3	2	3	3	70	0	2	1	0	0	0	39	2800	1	0	0																		0
40	0	0	0	0	0	0	0	0	4	2	4	4	72	0	1	2	0	0	0	40	3000	1	0	0	0																	0	0
39	0	0	0	0	0	0	0	0	0	2	1	2	70	0	0	0	0	0	0	39	3300	1	0	0	0	0	0															0	0	0	0
39	0	0	0	0	0	0	0	0	5	2	4	2	76	1	1	2	0	0	0	39	3000	1	0	0	0																	0	0
40	0	0	0	0	0	0	0	0	2	2	4	2	62	0	3	1	0	0	0	40	3500	1	0	0	0																	0	0
37	0	0	0	0	0	0	0	0	0	2	1	3	65	0	2	0	0	0	0	37	3400	1	0	0	0																	0	0
38	0	0	0	0	0	0	0	0	3	2	4	4	75	0		0	0	0	0	38	3100	1	0	0	0																	0	0
39	0	0	0	0	0	0	0	0	1	2	3	5	70	0	0	0	0	0	0	39	3200	1	1	0	0	0																0	1	0
40	0	0	0	0	0	0	0	0	0	2	3	4	77	0	0	0	0	0	0	40	3600	1	1	0	0	0	0	0														0	1	1	1	1
40	0	0	0	0	0	0	0	0	4	2	4	4	84	0	2	0	0	0	0	40	3200	0	1	0	0	0																0	1	1
37	0	0	0	0	0	0	0	0	1	2	4	3	68	0	0	0	0	0	0	37	3000	0	0	0	0																	0	0
39	0	0	0	0	0	0	0	0	1	2	4	4	78	0	2	0	0	0	0	39	2700	1	1	0	0	0																0	1	1
39	0	0	0	0	0	0	0	0	5	2	4	3	62	0	2	1	0	0	0	39	3300	1	1	0	0																	1	1
39	0	0	0	0	0	0	0	0	1	2	3	3	73	0	1	0	0	0	0	39	2900	1	0	0	0	0																0	0	0
38	0	0	0	0	0	0	0	0	1	2	3	4	106	0	2	0	0	0	0	38	3800	1	0	0	0																	0	0
39	0	0	0	0	0	0	0	0	1	2	3	2	65	0	1	0	0	0	0	39	3400	1	1	0	0																	0	0
40	0	0	0	0	1	0	0	0	0	2	2	3	80	1	0	0	0	0	1	40	3800	1	0	0	0	0	4	0	0													1	1	1	1	1	1
38	0	0	0	0	1	0	0	0	0	2	2	3	64	0	2	0	0	0	1	38	3000	1	1	0	0																	0	0
38	0	0	0	0	0	0	0	0	2	2	3	4	84	0	0	0	0	0	0	38	3200	1	1	0	0	0	0															1	1	1	1
39	0	0	0	0	0	0	0	0	2	2	4	3	88	1	2	0	0	0	0	39	3600	1	0	0	0																	0	0
38	0	0	0	0	0	0	0	0	2	2	4	3	79	0	0	0	0	0	0	38	3300	1	1	0	0																	1	1
41	0	0	0	0	1	0	0	0	1	2	3	3	62	0	0	0	0	0	1	41	3800	1	1	0	0	0																1	1	1
39	0	0	0	0	0	0	0	0	1	2	3	3	68	0	2	0	0	0	0	39	3000	1	0	0																		0
40	0	0	0	0	1	0	0	0	0	2	1	4	55	0	0	0	0	0	1	40	3400	1	1	0	0	0																1	1	1
40	0	0	0	0	0	0	0	0	4	2	4	5	73	0	2	0	0	0	0	40	3700	1	0	0	0																	0	0
39	0	0	0	0	1	0	0	0	0	2	2	5	84	0	2	0	0	0	1	39	3300	1	1	0	0	0																0	0	1
38	0	0	0	0	0	0	0	0	3	2	5	2	66	0	1	0	0	0	0	38	3200	0	1	0	0	0	0	0	0	0												0	0	0	0	0	1	1
38	0	0	0	0	1	0	0	0	0	2	3	4	74	0	0	0	0	0	1	38	3300	1	0	0	0																	1	1
39	0	0	0	0	0	0	0	0	1	2	2	3	70	0	0	0	0	0	0	39	2900	1	0	0	0																	0	0
38	0	0	0	0	0	0	0	0	2	2	4	6	97	0	2	1	0	0	0	38	3700	1	1	0																		0
37	0	0	0	0	0	0	0	0	1	2	2	5	71	1	1	0	0	0	0	37	3200	1	1	0	0																	1	1
39	0	0	0	0	0	0	0	0	2	2	3	3	67	0	0	0	0	0	0	39	2900	0	1	0	0	0																0	1	1
41	0	0	0	0	1	0	0	0	0	2	3	4	67	0	1	0	0	0	1	41	3900	1	1	0	0	0	0	0														0	0	0	1	1
39	0	0	0	0	0	0	0	0	2	2	5	4	70	0	0	0	0	0	0	39	3600	1	0	0	0	0																0	1	1
39	0	0	0	0	0	0	0	0	2	2	3	1	54	0	0	0	0	0	0	39	3400	1	1	0	0	0																1	1	1
39	0	0	0	0	0	0	0	0	0	2	3	4	57	1	2	0	0	0	0	39	3600	1	0	0	0																	0	0
39	0	0	0	0	0	0	0	0	5	2	5	5	78	1	1	0	0	0	0	39	3300	1	1	0	0																	1	1
38	0	0	0	0	0	0	0	0	2	2	3	5	86	0	1	1	0	0	0	38	3600	1	1	1	0																	0	0
40	0	0	0	0	0	0	0	0	2	2	4	3	70	0	1	0	0	0	0	40	3200	1	1	0	0																	0	0
38	0	0	0	0	0	0	0	0	2	2	4	5	62	0	2	0	0	0	0	38	2500	1	1	0	0																	1	1
41	0	0	0	0	0	0	0	0	5	2	4	5	83	0	2	0	0	0	0	41	4200	0	0	0																		0
40	0	0	0	0	0	0	0	0	3	2	5	5	61	0	0	0	0	0	0	40	3200	1	1	0																		0
41	0	0	0	0	0	0	0	0	4	2	3	5	98	0	2	2	0	0	0	41	3500	1	0	0																		0
39	0	0	0	0	0	0	0	0	4	2	5	6	104	0	2	1	0	0	0	39	4300	0	0	0	0																	0	0
38	0	0	0	0	0	0	0	0	1	2	2	3	68	0	1	1	0	0	0	38	3000	1	0	0																		0
37	0	0	0	0	0	0	0	0	2	2	3	3	78	0	2	2	0	0	0	37	2800	1	0	0																		0
38	0	0	0	0	0	0	0	0	4	2	5	3	76	0	1	1	0	0	0	38	4000	1	0	0	0	0																0	0	0
37	0	0	0	0	0	0	0	0	0	2	1	3	76	0	0	0	0	0	0	37	3600	1	0	0	0	0																0	0	0
38	0	0	0	0	0	0	0	0	1	2	2		60	0	2	1	0	0	0	38	2800	1	0	0	0																	0	0
38	0	0	0	0	0	0	0	0	3	2	3	3	64	0	2	1	0	0	0	38	3300	1	0	0																		0
38	0	0	0	0	0	0	0	0	1	2	3	6	72	0	1	0	0	0	0	38	3400	1	0	0	0																	0	0
38	0	0	0	0	0	0	0	0	3	2	4	4	72	0	2	1	0	0	0	38	3400	1	0	0																		0
38	0	0	0	0	0	0	0	0	1	2	5	3	68	0	2	1	0	0	0	38	2800	1	0	0																		0
38	0	0	0	0	0	0	0	0	0	2	2	3	61	0	2	1	0	0	0	38	3000	1	0	0																		0
38	0	0	0	0	0	0	0	0	0	2	2	3	81	0		1	0	0	0	38	3300	1	0	0	0																	0	0
38	0	0	0	0	0	0	0	0	0	2	2	2	60	0	2	0	0	0	0	38	3000	1	0	0	0	0																0	0	0
38	0	0	0	0	1	0	0	0	1	2	3	2	50	0	2	0	0	0	1	38	2800	1	0	0																		0
37	0	0	0	0	0	0	0	0	4	2	3	4	76	0	0	0	0	0	0	37	3400	1	0	0																		0
38	0	0	0	0	0	0	0	0	2	2	4	4	67	0	2	0	0	0	0	38	2500	1	0	0	0	0																0	0	0
38	0	0	0	0	0	0	0	0	1	2	2	3	55	0	1	0	0	0	0	38	3000	1	0	0																		0
39	0	0	0	0	0	0	0	0	0	2	2	6	77	0	2	1	0	0	0	39	4300	1	0	0	0	0	0	0														0	0	1	1	1
38	0	0	0	0	0	0	0	0	1	2	2	2	82	1	2	1	0	0	0	38	3900	1	0	0	0	0																0	0	0
38	0	0	0	0	1	0	0	0	0	2	2	2	66	0	0	0	0	0	1	38	3540	1	1	0	0	0	0	1	1													0	0	1	0	1	1
40	0	0	0	0	0	0	0	0	1	2	3	2	70	0	1	0	0	0	0	40	3500	1	0	0	0																	0	0
37	0	0	0	0	0	0	0	0	3	2	4	3	98	0	2	0	0	0	0	37	3900	1	0	0	0	0	0															0	0	0	0
39	0	0	0	0	1	0	0	0	0	2	3	3	68	1	1	0	0	0	1	39	3000	1	0	0	0	0	0															0	0	0	0
38	0	0	0	0	0	0	0	0	2	2	2	2	55	0	2	0	0	0	0	38	3550	1	0	0	0	0	0															0	0	0	0
39	0	0	0	0	0	0	0	0	0	2	3	3	70	1	1	0	0	0	0	39	2700	1	0	0	0	0																0	0	0
38	0	0	0	0	0	0	0	0	1	2	3	3	60	0	1	0	0	0	0	38	3190	1	1	0	0	0	0	0	0													0	0	1	1	1	1
38	0	0	0	0	0	0	0	0	3	2	3	4	78	0	0	0	0	0	0	38	3800	1	0	0	0	0																0	0	0
37	0	0	0	0	0	0	0	0	2	2	4	4	78	3	3	2	0	1	0	37	3430	1	0	0	0	0																0	0	0
39	0	0	0	0	1	0	0	0	0	2	1	2	53	1	2	0	0	0	1	39	3370	1	0	0	0																	0	0
38	0	0	0	0	0	0	0	0	2	2	4	2	64	0	1	0	0	0	0	38	3970	1	0	0	0	0	0															0	1	1	1
38	0	0	0	0	0	0	0	0	2	2	3	4	76	0	1	0	0	0	0	38	3100	1	0	0	0	0																0	0	0
37	0	0	0	0	1	0	0	0	0	2	2	2	54	0	0	0	0	0	1	37	2900	1	1	0	0	0	0	0														0	0	0	0	0
40	0	0	0	0	0	0	0	0	2	2	2	4	69	0	0	0	0	0	0	40	3390	1	0	0	0	0	0															0	0	0	0
37	0	0	0	0	0	0	0	0	3	2	5	2	76	0	1	0	0	0	0	37	2800	1	0	0	0	0	0															0	0	0	0
37	0	0	0	0	1	0	0	0	0	2	2	3	68	0	3	0	0	0	1	37	2920	1	0	0	0	0	0															0	0	0	0
38	0	0	0	0	0	0	0	0	0	2	2	3	68	0	2	1	0	0	0	38	3100	1	0	0	0																	0	0
38	0	0	0	0	0	0	0	0	2	2	4	2	68	0	3	2	0	0	0	38	3000	0	0	0	0																	0	0
38	0	0	0	0	0	0	0	0	4	2	5	3	68	0	2	0	0	0	0	38	3380	1	1	0	0	0	0															0	1	1	1
38	0	0	0	0	0	0	0	0	3	2	4	4	70	0	1	0	0	0	0	38	3070	1	0	0	0	0																0	0	0
39	0	0	0	0	0	0	0	0	0	2	3	3	60	0	2	0	0	0	0	39	2600	1	0	0	0																	0	0
38	0	0	0	0	0	0	0	0	3	2	4	2	160	0	2	1	0	0	0	38	3400	1	0	0	0																	0	0
38	0	0	0	0	0	0	0	0	3	2	3	3	60	1	1	0	0	0	0	38	3350	1	0	0	0	0																0	0	0
38	0	0	0	0	0	0	0	0	0	2	3	3	70	1	1	0	0	0	0	38	2850	1	0	0	0	0	0	0	0													0	0	0	1	1	1
38	0	0	0	0	0	0	0	0	1	2	3	5	69	0	1	0	0	0	0	38	3500	1	0	0	0	0	0	0														0	0	0	1	1
38	0	0	0	0	0	0	0	0	1	2	3	5	86	0	0	0	0	0	0	38	2800	1	0	0	0	0																0	0	0
38	0	0	0	0	0	0	0	0	5	2	4	2	63	0	3	2	0	0	0	38	2200	1	0	0	0																	0	0
38	0	0	0	0	0	0	0	0	1	2	3	4	72	0	2	1	0	0	0	38	3300	1	0	0	0																	0	0
40	0	0	0	0	0	0	0	0	4	2	4	4	84	1	2	0	0	0	0	40	3300	1	0	0	0	0																0	0	0
38	0	0	0	0	1	0	0	0	0	2	4	4	64	1	1	1	0	0	1	38	2700	1	0	0	0																	0	0
38	0	0	0	0	0	0	0	0	2	2	2	4	75	0	2	0	0	0	0	38	3840	1	0	0	0	0																0	0	0
38	0	0	0	0	0	0	0	0	1	2	2	4	84	0	2	0	0	0	0	38	3900	1	0	0	0	0																0	0	0
40	0	0	0	0	1	0	0	0	0	2	2	4	76	1	2	0	0	0	1	40	3700	1	0	0	0	0																0	0	0
39	0	0	0	0	1	0	0	0	1	2	3	2	68	0	2	0	0	0	1	39	2900	1	1	0	0	0	1	0	0	0												0	0	0	1	1	1	1
38	0	0	0	0	1	0	0	0	0	2	2	3	74	0	2	0	0	0	1	38	3310	1	1	0	0	0	0	4	4	4	4											0	0	0	0	0	1	1	1
38	0	0	0	0	1	0	0	0	0	2	1	4	89	0	2	0	0	0	1	38	3220	1	0	0	0	0	0															0	0	0	0
38	0	0	0	0	1	0	0	0	2	2	4	4	78	0	0	0	0	0	1	38	3700	1	0	0	0																	0	0
38	0	0	0	0	1	0	0	0	0	2	2	2	59	0	1	0	0	0	1	38	2850	1	0	0	0	0																0	0	0
37	0	0	0	0	1	0	0	0	0	2	2	2	65	0	0	0	0	0	1	37	3300	1	0	0	0	0	0															0	0	0	0
38	0	0	0	0	1	0	0	0	3	2	5	5	81	0	2	0	0	0	1	38	3200	1	0	0	0	0																0	0	0
38	0	0	0	0	0	0	0	0	1	2	1	3	68	0	2	2	0	0	0	38	3700	1	0	0	0	0	0															0	0	0	0
38	0	0	0	0	0	0	0	0	1	2	4	2	62	0	2	1	0	0	0	38	3250	1	0	0	0																	0	0
38	0	0	0	0	2	0	0	0	0	2	3	3	72	0	2	0	0	0	2	38	3480	1	0	0	0	0																0	0	0
38	0	0	0	0	0	0	0	0	2	2	3	4	63	0	0	0	0	0	0	38	3400	1	0	0	0	0	0															0	0	0	0
40	0	0	0	0	1	0	0	0	0	2	3	3	67	1	1	0	0	0	1	40	3400	1	1	0	0	0	0	0														0	1	1	1	1
38	0	0	0	0	1	0	0	0	2	2	3	4	87	0	2	1	0	0	1	38	3600	1	0	0	0																	0	0
38	0	0	0	0	1	0	0	0	1	2	2	3	67	0	0	0	0	0	1	38	3100	1	0	0	0																	0	0
37	0	0	0	0	0	0	0	0	1	2	3	3	68	0	2	1	0	0	0	37	2800	1	1	0	0	0																0	0	0
38	0	0	0	0	0	0	0	0	3	2	4	3	151	0	3	2	0	0	0	38	3500	1	0	0	0																	0	0
38	0	0	0	0	0	0	0	0	2	2	3	3	67	0	2	1	0	0	0	38	3700	1	0	0	0																	0	0
38	0	0	0	0	0	0	0	0	0	2	1	3	58	0	2	1	0	0	0	38	2800	1	0	0	0																	0	0
38	0	0	0	0	0	0	0	0	1	2	3	4	74	1	0	0	0	0	0	38	2700	1	0	0	0	0	0															0	0	0	0
38	0	0	0	0	0	0	0	0	1	2	4	3	70	2	1	0	0	0	0	38	3000	1	0	0	0	0																0	0	0
38	0	0	0	0	1	0	0	0	0	2	1	3	74	1	2	0	0	0	1	38	2840	1	0	0	0	0																0	0	0
37	0	0	0	0	0	0	0	0	2	2	3	2	86	0	2	0	0	0	0	37	3600	1	0	0	0	0																0	0	0
38	0	0	0	0	0	0	0	0	4	2	4	5	76	0	0	0	0	0	0	38	2600	1	0	0	0	0																0	0	0
38	0	0	0	0	0	0	0	0	0	2	2	4	64	0	2	2	0	0	0	38	2770	1	0	0	0	0																0	0	0
38	0	0	0	0	0	0	0	0	2	2	4	3	58	0	1	0	0	0	0	38	3500	1	0	0	0	0	0	0														0	0	0	0	0
37	0	0	0	0	1	0	0	0	0	2	2	3	72	1	2	0	0	0	1	37	2600	0	0	0	0	0																0	0	0
38	0	0	0	0	0	0	0	0	4	2	3	3	60	0	0	0	0	0	0	38	3800	1	0	0	0	0																0	0	0
38	0	0	0	0	0	0	0	0	4	2	5	4	73	0	2	1	0	0	0	38	3770	1	0	0	0	0																0	1	1
38	0	0	0	0	1	0	0	0	0	2	2	2	74	0	1	0	0	0	1	38	3120	1	0	0	0	0	0															0	0	0	0
38	0	0	0	0	0	0	0	0	5	2	4	3	68	2	2	0	0	0	0	38	3720	1	0	0	0	0																0	0	0
38	0	0	0	0	0	0	0	0	3	2	4	3	68	0	1	0	0	0	0	38	3800	1	0	0	0																	0	0
38	0	0	0	0	1	0	0	0	0	2	2	3	66	0	0	0	0	0	1	38	3100	1	0	0	0	0	0															0	0	0	0
38	0	0	0	0	0	0	0	0	1	2	3	3	69	0	2	2	0	0	0	38	2800	1	0	0	0																	0	0
37	0	0	0	0	1	0	0	0	0	2	4	4	76	0	3	1	0	0	1	37	2800	1	0	0	0	0																0	0	0
38	0	0	0	0	1	0	0	0	0	2	2	3	86	1	0	0	0	0	1	38	3100	1	0	0	0	0	0															0	1	1	1
38	0	0	0	0	1	0	0	0	1	2	3	4	72	0	2	0	0	0	1	38	3100	1	0	0	0	0																0	0	0
39	0	0	0	0	1	0	0	0	0	2	1	3	82	1	2	1	0	0	1	39	3880	1	0	0	0	0																0	0	0
37	0	0	0	0	0	0	0	0	2	2	3	4	86	1	2	0	0	0	0	37	3450	1	1	0	0	0																0	0	0
38	0	0	0	0	0	0	0	0	2	2	3	3	72	0	2	0	0	0	0	38	3780	1	1	0	0	0																0	0	0
37	0	0	0	0	0	0	0	0	2	2	3	4	84	0	0	0	0	0	0	37	3300	1	1	0	0	0	0															0	1	1	1
38	0	0	0	0	1	0	0	0	0	2	2	3	58	0	2	0	0	0	1	38	3600	1	1	0	0	0	0															0	0	0	0
37	0	0	0	0	0	0	0	0	3	2	3	4	62	0	0	0	0	0	0	37	2900	1	1	0	0	0	0	0	0													0	1	1	1	1	1
37	0	0	0	0	1	0	0	0	0	2	2	5	68	0	2	1	0	1	1	37	3290	1	0	0	0																	0	0
39	0	0	0	0	1	0	0	0	0	2	2	2	64	0	1	0	0	0	1	39	4400	1	0	0	0	0	0															0	0	0	0
38	0	0	0	0	0	0	0	0	3	2	4	6	82	2	2	1	0	0	0	38	3400	1	0	0	0																	0	0
38	0	0	0	0	1	0	0	0	1	2	2	5	70	0	2	2	0	0	1	38	3800	1	0	0	0																	0	0
38	0	0	0	0	0	0	0	0	2	2	4	3	68	1	0	0	0	0	0	38	3700	1	0	0	0	0	0															0	1	1	1
38	0	0	0	0	1	0	0	0	0	2	2	3	58	2	3	0	0	0	1	38	2790	1	0	0	0	0																0	0	0
39	0	0	0	0	0	0	0	0	5	2	4	2	64	0	1	0	0	0	0	39	2700	1	0	0	0	0																0	0	0
39	0	0	0	0	0	0	0	0	2	2	4	4	72	0	1	0	0	0	0	39	3800	1	0	0	0	0	0	0														0	1	1	1	1
38	0	0	0	0	0	0	0	0	1	2	3	4	72	0	2	0	0	0	0	38	3200	1	0	0	0	0	0															0	0	0	0
38	0	0	0	0	0	0	0	0	4	2	4	3	67	1	2	0	0	0	0	38	3280	1	0	0	0	0	0															0	1	1	1
38	0	0	0	0	0	0	0	0	1	2	4	4	74	0	2	2	0	0	0	38	3660	1	0	0	0	0																0	0	0
39	0	0	0	0	0	0	0	0	1	2	3	3	64	1	0	0	0	0	0	39	2900	1	0	0	0	0																0	1	1
38	0	0	0	0	0	0	0	0	1	2	2	4	68	1	2	2	0	0	0	38	3700	1	0	0	0	0																0	0	0
37	0	0	0	0	0	0	0	0	1	2	3	3	82	0	1	0	0	0	0	37	3200	1	0	0	0	0																0	0	0
38	0	0	0	0	1	0	0	0	0	2	2	3	68	0	0	0	0	0	1	38	3500	1	0	0	0	0	0	0														0	0	1	1	1
37	0	0	0	0	0	0	0	0	1	2	2	3	74	0	3	2	0	0	0	37	2770	1	0	0	0																	0	0
38	0	0	0	0	0	0	0	0	3	2	4	3	80	0	1	0	0	0	0	38	3350	1	1	0	0	0	0	0														0	0	0	0	0
37	0	0	0	0	1	0	0	0	1	2	3	5	65	0	2	0	0	0	1	37	3300	1	0	0	0	0	0															0	0	0	0
37	0	0	0	0	0	0	0	0	3	2	4	3	80	0	2	0	0	0	0	37	2600	1	0	0	0	0																0	0	0
38	0	0	0	0	1	0	0	0	1	2	3	4	71	0	2	0	0	0	1	38	3200	1	0	0	0	0																0	0	0
37	0	0	0	0	0	0	0	0	1	2	2	3	78	0	3	1	0	0	0	37	2800	1	0	0	0	0																0	0	0
40	0	0	0	0	0	0	0	0	1	2	2	4	55	1	2	0	0	0	0	40	3740	1	0	0	0																	0	0
40	0	0	0	0	0	0	0	0	4	2	4	3	82	2	2	1	0	0	0	40	3100	1	0	0	0																	0	0
38	0	0	0	0	0	0	0	0	1	2	2	3	62	0	1	0	0	0	0	38	3300	1	0	0	0																	0	0
37	0	0	0	0	1	0	0	0	1	2	2	2	54	0	0	0	0	0	1	37	3500	1	0	0	0																	0	0	0
37	0	0	0	0	0	0	0	0	2	2	2	4	64	0	2	0	0	0	0	37	2800	1	0	0	0	0																0	1	1
38	0	0	0	0	0	0	0	0	2	2	3	4	76	2	0	0	0	0	0	38	3800	1	0	0	0	0																0	1	1
38	0	0	0	0	0	0	0	0	6	2	5	3	79	0	0	0	0	0	0	38	3600	1	0	0	0	0	0															0	0	0	0
37	0	0	0	0	0	0	0	0	2	2	3	4	62	0	0	0	0	0	0	37	2700	1	1	0	0	0																0	0	0
39	0	0	0	0	0	0	0	0	0	2	3	4	80	1	2	0	0	0	0	39	3480	1	0	0	0																	0	0
38	0	0	0	0	0	0	0	0	2	2	5	4	87	0	2	0	0	0	0	38	3440	1	0	0	0																	0	0
37	0	0	0	0	1	0	0	0	0	2	3	5	73	0	2	2	0	0	1	37	3000	1	0	0	0																	0	0
37	0	0	0	0	0	0	0	0	2	2	3	3	73	0	2	2	0	0	0	37	3720	1	0	0	0																	0	0
38	0	0	0	0	0	0	0	0	3	2	4	1	69	0	2	1	0	0	0	38	3460	1	0	0	0	0																0	0	0
39	0	0	0	0	1	0	0	0	0	2	1	3	65	0	1	0	0	0	1	39	2920	1	0	0	0	0																0	0	0
38	0	0	0	0	0	0	0	0	1	2	3	3	70	0	1	0	0	0	0	38	3200	1	0	0	0																	0	0
37	0	0	0	0	1	0	0	0	0	2	2	2	58	0	2	0	0	0	1	37	3000	1	0	0	0	0	0															0	0	0	0
38	0	0	0	0	1	0	0	0	0	2	3	3	64	0	0	0	0	0	1	38	3500	1	0	0	0	0	0															0	0	0	0
40	0	0	0	0	1	0	0	0	0	2	2		69	0	2	0	0	0	1	40	3300	1	1	0	0	0	0															0	0	0	0
38	0	0	0	0	1	0	0	0	0	2	2	2	58	0	0	0	0	0	1	38	3220	1	1	0	0	0	0															0	0	0	0
40	0	0	0	0	0	0	0	0	2	2	3	3	68	0	2	0	0	0	0	40	3480	1	0	0	0	0																0	0	0
39	0	0	0	0	0	0	0	0	1	2	2	4	84	0	2	0	0	0	0	39	3160	1	0	0	0	0																0	0	0
38	0	0	0	0	1	0	0	0	0	2	3	3	59	0	1	0	0	0	1	38	2600	1	1	0	0	0																0	0	0
39	0	0	0	0	1	0	0	0	0	2	3	4	84	0	2	0	0	0	1	39	2900	1	0	0	0	0	0															0	0	0	0
40	0	0	0	0	0	0	0	0	3	2	4	3	78	0	0	0	0	0	0	40	3200	1	0	0	0	0																0	0	0
38	0	0	0	0	0	0	0	0	0	2	2	5	80	0	2	0	0	0	0	38	2900	1	1	0	0	0																0	0	0
38	0	0	0	0	0	0	0	0	0	2	2	2	60	0	2	0	0	0	0	38	2600	0	0																			0
38	0	0	0	0	0	0	0	0	0	2	3	5	80	0	2	0	0	0	0	38	3300	1	0																			0
37	0	0	0	0	1	0	0	0	0	2	2	4	75	0	2	1	0	0	1	37	2600	1	1	0	0																	0	0
38	0	0	0	0	0	0	0	0	1	2	3	2	68	0	2	0	0	0	0	38	3600	1	0	0																		0
38	0	0	0	0	0	0	0	0	1	2	2	3	59	0	0	0	0	0	0	38	2700	1	0	0																		0
40	0	0	0	0	0	0	0	0	2	2	2	5	75	1	0	0	0	0	0	40	2800	1	1	0	0	0	0	0														0	0	0	0	1
40	0	0	0	0	0	0	0	0	3	2	3	4	75	1	0	0	0	0	0	40	3000	1	1	0	0	0	0															0	0	0	0
39	0	0	0	0	0	0	0	0	0	2	2	2	67	0	3	2	0	0	0	39	2800	1	0	0																		0
38	0	0	0	0	0	0	0	0	1	2	3		69	0	0	0	0	0	0	38	3600	1	0																			0	0
38	0	0	0	0	0	0	0	0	1	2	3	5	71	0	2	0	0	0	0	38	3300	0	0
38	0	0	0	0	0	0	0	0	0	2	1	1	62	0	2	0	0	0	0	38	2550	0	0																			0	0
38	0	0	0	0	0	0	0	0	1	2	3	1	60	0	2	0	0	0	0	38	3000	0	0																			0
37	0	0	0	0	0	0	0	0	1	2	3	3	75	0	2	0	0	0	0	37	3500	1	0
38	0	0	0	0	0	0	0	0	0	2	3	1	83	0	1	0	0	0	0	38	2900	1	0
40	0	0	0	0	0	0	0	0	2	2	3	3	70	0	0	0	0	0	0	40	3800	1	0	0	0																	0	0
37	0	0	0	0	0	0	0	0	2	2	4	6	80	0	2	0	0	0	0	37	3300	1	0	0																		0
39	0	0	0	0	0	0	0	0	2	2	3		68	0	2	0	0	0	0	39	4200	0	0																			0
38	0	0	0	0	0	0	0	0	1	2	3	4	62	0	2	0	0	0	0	38	2800	1	0	0																		0
38	0	0	0	0	0	0	0	0	1	2	2	2	68	0	1	1	0	0	0	38	3400	1	0	0																		0
38	0	0	0	0	1	0	0	0	3	2	3	3	72	0	2	0	0	0	1	38	3800	1	0	0																		0
39	0	0	0	0	0	0	0	0	0	2	3	3	56	0	2	0	0	0	0	39	3500	1	1	0	0	0	0	0	0													0	0	0	0	0	1
38	0	0	0	0	0	0	0	0	1	2	1	3	50	0	2	1	0	0	0	38	2500	0	0	0																		0
37	0	0	0	0	0	0	0	0	0	2	2	3	60	0	2	0	0	0	0	37	2500	1	0																			0	0
37	0	0	0	0	0	0	0	0	0	2	2	3	70	0	2	0	0	0	0	37	4000	0	0	0																		0
38	0	0	0	0	0	0	0	0	3	2	3	3	89	1	2	0	0	0	0	38	3000	1	0	0	0	0	0															0	0	0	1
40	0	0	0	0	1	0	0	0	0	2	2	2	62	0	1	0	0	0	1	40	2900	1	0	0	0	0	0															0	0	0	0
38	0	0	0	0	1	0	0	0	1	2	3	4	93	0	3	0	0	0	1	38	3500	1	0	0																		0
39	0	0	0	0	0	0	0	0	3	2	3	4	93	0	2	0	0	0	0	39	4000	1	0	0	0																	0	0
38	0	0	0	0	0	0	0	0	3	2	4	3	70	0	1	0	0	0	0	38	4000	1	0	0	0																	0	0
38	0	0	0	0	0	0	0	0	1	2	2	5	65	0	0	0	0	0	0	38	3300	0	0																			0	0
38	0	0	0	0	0	0	0	0	2	2	3	3	57	0	2	0	0	0	0	38	3300	1	0	0
38	0	0	0	0	0	0	0	0	1	2	2	3	68	0	2	2	0	0	0	38	3500	1	0	0																		0
39	0	0	0	0	1	0	0	0	0	2	1	6	96	0	2	2	0	0	1	39	4000	1	0	0																		0
38	0	0	0	0	0	0	0	0	0	2	1	4	68	0	2	2	0	0	0	38	3000	1	0	0	0																	0	0
38	0	0	0	0	0	0	0	0	0	2	2	2	72	0	1	1	0	0	0	38	3300	1	0	0	0																	0	0
38	0	0	0	0	0	0	0	0	3	2	4	5	119	0	0	0	0	0	0	38	4100	0	1	0	0	0	0															0	0	0	0
38	0	0	0	0	1	0	0	0	0	2	2	3	73	0	1	0	0	0	1	38	3100	0	0	0	0	0																0	0	0
38	0	0	0	0	0	0	0	0	0	2	3	4	84	0	1	0	0	0	0	38	4000	1	1	0	0	0	0															0	0	0	0
38	0	0	0	0	0	0	0	0	3	2	3	2	82	0	1	0	0	0	0	38	3200	0	0	0	0	0																1	1	1
39	0	0	0	0	0	0	0	0	3	2	3	3	57	0	0	0	0	0	0	39	3000	0	0	0																		0
38	0	0	0	0	0	0	0	0	0	2	2	2	65	0	0	0	0	0	0	38	3000	0	0	0																		0
38	0	0	0	0	0	0	0	0	2	2	4	4	98	0	0	0	0	0	0	38	3400	1	0	0																		0
38	0	0	0	0	0	0	0	0	0	2	2	6	82	0	2	1	0	0	0	38	3300	0	0	0																		0
38	0	0	0	0	1	0	0	0	3	2	3	4	75	0	2	1	0	0	1	38	4000	0	0	0	0	0																0	0	0
39	0	0	0	0	1	0	0	0	0	2	3	2	75	0	2	1	0	0	1	39	3300	0	0	0	0	0	0															0	0	0	0
37	0	0	0	0	0	0	0	0	2	2	2	3	62	0	0	0	0	0	0	37	3000	1	0																			0
37	0	0	0	0	0	0	0	0	1	2	3	1	80	0	2	0	0	0	0	37	3400	1	0																			0
38	0	0	0	0	0	0	0	0	2	2	3	3	80	0	1	0	0	0	0	38	3000	0	0																			0
38	0	0	0	0	0	0	0	0	2	2	3	3	60	0	0	0	0	0	0	38	3500	1	0																			0	0
37	0	0	0	0	0	0	0	0	1	2	3	3	60	0	0	0	0	0	0	37	2700	1	0	0																		0
37	0	0	0	0	0	0	0	0	1	2	3	5	83	0	0	0	0	0	0	37	3200	1	0	0																		0
38	0	0	0	0	0	0	0	0	1	2	3	4	79	0	2	0	0	0	0	38	3600	1	0																			1
37	0	0	0	0	0	0	0	0	0	2	2	4	68	0	2	1	0	0	0	37	2500	1	0	0	0																	0	0
38	0	0	0	0	1	0	0	0	0	2	2		81	0	2	0	0	0	1	38	2700	1	1	0	0	0	0															0	0	0	1
38	0	0	0	0	0	0	0	0	2	2	3	3	65	0	0	0	0	0	0	38	3500	1	0	0	0																	0	0
38	0	0	0	0	0	0	0	0	4	2	3	3	50	0	1	0	0	0	0	38	2600	0	0	0	0																	0	0
39	0	0	0	0	0	0	0	0	0	2	2	3	62	0	1	2	0	0	0	39	2600	0	0	0																		0
39	0	0	0	0	0	0	0	0	0	2	2	3	76	0	2	0	0	0	0	39	3500	1	1	0	0	0																0	1	1
37	0	0	0	0	0	0	0	0	0	2	2	3	74	1	2	0	0	0	0	37	2600	1	0	0	0	0																0	0	0
37	0	0	0	0	0	0	0	0	3	2	3	4	80	1	1	0	0	0	0	37	3200	1	0	0	0																	0	0
38	0	0	0	0	0	0	0	0	2	2	2	5	50	0	2	0	0	0	0	38	3500	1	0	0																		0
37	0	0	0	0	0	0	0	0	1	2	3	3	68	0	2	0	0	0	0	37	3400	1	0	0																		0
37	0	0	0	0	0	0	0	0	0	2	3	1	65	0	2	0	0	0	0	37	2100	1	0
38	0	0	0	0	0	0	0	0	4	2	5	3	59	0	2		0	0	0	38	3100	1	0	0																		0
38	0	0	0	0	0	0	0	0	0	2	2	3	63	0	2	0	0	0	0	38	3000	1	0	0	0	0	0															0	0	0	0
38	0	0	0	0	0	0	0	0	1	2	5	4	76		2		0	0	0	38	2500	1	1	0	0																	0	0
38	0	0	0	0	1	0	0	0	0	2	4	3	98	0	2	0	0	0	1	38	2800	1	0	0	0																	0	0
38	0	0	0	0	0	0	0	0	2	2	3	3	57	0	2	0	0	0	0	38	3000	1	0	0																		0
38	0	0	0	0	1	0	0	0	0	2	1	3	58	0	2	0	0	0	1	38	3400	1	0	0	0																	0	0
38	0	0	0	0	1	0	0	0	0	2	2	4	54	0	2	0	0	0	1	38	2800	1	0	0																		0
39	0	0	0	0	1	0	0	0	0	2	2	1	75	0	2	0	0	0	1	39	3500	1	0	0	0																	0	0
38	0	0	0	0	0	0	0	0	0	2	2	4	64	0	2	0	0	0	0	38	3500	0	0
38	0	0	0	0	0	0	0	0	0	2	2	2	56	0	3	0	0	0	0	38	2600	1	0	0	0																	0	0
38	0	0	0	0	0	0	0	0	2	2	3	3	90	0	2	0	0	0	0	38	3500	1	0	0																		0
38	0	0	0	0	0	0	0	0	0	2	2	4	65	0	1	0	0	0	0	38	2900	1	0	0	0	0	0	0														0	0	0	0	0
38	0	0	0	0	2	0	0	0	1	2	3	3	60	1	2	2	0	0	2	38	3100	1	0	0	0	0																0	0	0
37	0	0	0	0	1	0	0	0	0	2	3	4	71	0	0	0	0	0	1	37	3600	1	0	0	0	0																0	0	0
38	0	0	0	0	0	0	0	0	1	2	2	6	78	0	0	0	0	0	0	38	3300	1	0	0	0	0																0	0	0
38	0	0	0	0	0	0	0	0	1	2	2	2	55	0		0	0	0	0	38	3000	0	1	0	0																	0	0
37	0	0	0	0	0	0	0	0	0	2	3	2	62	0	2	0	0	0	0	37	2500	0	0	0	0	0																0	0	0
38	0	0	0	0	0	0	0	0	0	2	3		75	0	2	0	0	0	0	38	3900	0	0																			0	0
38	0	0	0	0	0	0	0	0	1	2	1	2	77	0	1	0	0	0	0	38	4300	0	0	0	0																	0	0
40	0	0	0	0	0	0	0	0	2	2	3	4	60	0	1	0	0	0	0	40	3500	0	0	0	0																	0	0
38	0	0	0	0	0	0	0	0	3	2	4	4	76	0	0	0	0	0	0	38	2800	0	0	0	0																	0	0
37	0	0	0	0	0	0	0	0	1	2	2	4	85	0	1	1	0	0	0	37	4300	1	0	0	0																	0	0
38	0	0	0	0	0	0	0	0	0	2	2	5	78	0	1	1	0	0	0	38	3000	1	0	0	0	0	0	0														0	0	0	0	0
38	0	0	0	0	0	0	0	0	1	2	3	4	70	0	1	1	0	0	0	38	3200	1	0	0	0																	0	0
38	0	0	0	0	0	0	0	0	4	2	3	3	85	0	2	1	0	0	0	38	2700	1	0	0	0																	0	0
38	0	0	0	0	0	0	0	0	0	2	1	1	62	0	1	0	0	0	0	38	3000	1	0	0	0																	0	0
38	0	0	0	0	1	0	0	0	0	2	1	4	65	0	1	0	0	0	1	38	3500	1	0	0	0																	0	0
38	0	0	0	0	0	0	0	0	0	2	1	2	59	1	2	0	0	0	0	38	2700	1	0	0	0																	0	0
38	0	0	0	0	0	0	0	0	0	2	2	2	64	0	1	0	0	0	0	38	3500	1	0	0	0																	0	0
40	0	0	0	0	0	0	0	0	3	2	3	4	77	0	1	0	0	0	0	40	4000	1	0	0	0																	0	0
40	0	0	0	0	0	0	0	0	0	2	2	3	57	0	2	1	0	0	0	40	3000	1	0	0	0	0	0	0	0													0	0	0	0	0	1
40	0	0	0	0	0	0	0	0	1	2	2	3	72	0	2	1	0	0	0	40	3300	0	0	0	0																	0	0
38	0	0	0	0	0	0	0	0	3	2	3	1	62	0	1	0	0	0	0	38	3300	0	0	0	0	0	0															0	0	0	0
38	0	0	0	0	0	0	0	0	0	2	2	5	75	0	2	1	0	0	0	38	3200	1	0	0	0																	0	0
38	0	0	0	0	0	0	0	0	1	2	2	2	63	0	2	1	0	0	0	38	4000	0	0	0	0																	0	0
39	0	0	0	0	0	0	0	0	1	2	3	3	75	0	0	0	0	0	0	39	3800	1	0	0	0	0																0	0	0
40	0	0	0	0	1	0	0	0	1	2	2	3	80	0	2	1	0	0	1	40	3700	1	1	0	0																	0	0
40	0	0	0	0	0	0	0	0	1	2	2	4	72	0	0	0	0	0	0	40	3400	1	1	0	0	0	0															0	0	0	0
39	0	0	0	0	0	0	0	0	1	2	4	3	68	0	0	0	0	0	0	39	3000	0	0	0	0	0																0	0	0
39	0	0	0	0	0	0	0	0	0	2	2	3	69	0	2	0	0	0	0	39	2600	1	0	0	0																	0	0
38	0	0	0	0	1	0	0	0	1	2	4	4	80	0	2	0	0	0	1	38	4100	1	0	0	0	0																0	0	0
40	0	0	0	0	0	0	0	0	1	2	3	3	90	0	2	0	0	0	0	40	3800	0	0	0	0	0																0	0	0
38	0	0	0	0	0	0	0	0	0	2	2	4	71	0	1	0	0	0	0	38	3000	1	0
38	0	0	0	0	1	0	0	0	1	2	2	1	78	0	2	0	0	0	1	38	3500	0	0
40	0	0	0	0	0	0	0	0	3	2	4	4	72	1	1	0	0	0	0	40	3200	1	0	0	0	0																0	0	0
40	0	0	0	0	0	0	0	0	0	2	2	3	72	0	1	0	0	0	0	40	3000	0	0	0	0	0																0	0	0
38	0	0	0	0	0	0	0	0	1	2	1	3	59	0	1	2	0	0	0	38	3300	1	0	0	0																	0	0
38	0	0	0	0	0	0	0	0	1	2	4	4	76	0	1	0	0	0	0	38	3200	0	0	0	0	0																0	0	0
38	0	0	0	0	1	0	0	0	0	2	2	3	68	0	1	0	0	0	1	38	2500	0	0	0	0																	0	0
38	0	0	0	0	0	0	0	0	1	2	3	4	83	0	1	0	0	0	0	38	3930	0	0	0	0	0																0	0	0
38	0	0	0	0	0	0	0	0	4	2	5	4	72	0	1	0	0	0	0	38	3300	1	0	0	0	0																0	0	0
37	0	0	0	0	1	0	0	0	0	2	2	4	71	1	1	0	0	0	1	37	3000	0	0	0	0	0																0	0	0
38	0	0	0	0	1	0	0	0	0	2	3	1	65	0	1	2	0	0	1	38	2900	1	0	0	0	0	0	0														0	0	0	0	0
39	0	0	0	0	0	0	0	0	3	2	2	6	98	0	0	0	0	0	0	39	3400	1	1	0	0	0																0	0	0
39	0	0	0	0	0	0	0	0	1	2	3	4	64	0	0	1	0	0	0	39	3400	1	1	0	0	0																0	0	0
38	0	0	0	0	1	0	0	0	0	2	3	4	70	0	0	0	0	0	1	38	3900	1	0	0	0	0	0															0	0	0	0
38	0	0	0	0	0	0	0	0	0	2	3	3	64	0	0	0	0	0	0	38	2630	1	0	0	0	0	0															0	0	0	0
37	0	0	0	0	0	0	0	0	2	2	5	6	70	0	0	0	0	0	0	37	3620	0	0	0	0	0																0	1	1
40	0	0	0	0	0	0	0	0	1	2	3	2	71	0	2	0	0	0	0	40	3300	0	0	0	0	0																0	0	0
40	0	0	0	0	0	0	0	0	2	2	4	3	75	0	2	0	0	0	0	40	3300	1	0	0	0																	0	0
38	0	0	0	0	0	0	0	0	4	2	4	3	74	0	1	0	0	0	0	38	3680	1	0																			1
39	0	0	0	0	1	0	0	0	2	2	3	6	72	0	1	0	0	0	1	39	3400	0	0	0	0	0																0	0	0
38	0	0	0	0	1	0	0	0	0	2	2	3	70	0	1	0	0	0	1	38	3600	1	0	0	0	0	0	0														0	0	1	1	1
38	0	0	0	0	0	0	0	0	0	2	2	4	70	0	1	0	0	0	0	38	3290	1	0	0	0																	0	0
38	0	0	0	0	0	0	0	0	3	2	4	5	74	0	2	0	0	0	0	38	3300	1	1	0	0	0																0	0	0
39	0	0	0	0	1	0	0	0	4	2	5	6	105	0	0	0	0	0	1	39	3900	1	0	0	0	0	0	0	0													0	0	0	1	1	1
38	0	0	0	0	0	0	0	0	1	2	3	3	96	0	1	0	0	0	0	38	2800	0	0	0	0	0	0															0	0	0	0
38	0	0	0	0	0	0	0	0	2	2	2	3	68	0	2	2	0	0	0	38	2600	1	1	0	0	0																0	1	0
40	0	0	0	0	1	0	0	0	1	2	3	6	89	0	1	0	0	0	1	40	3300	0	0	0	0	0																0	0	0
38	0	0	0	0	1	0	0	0	0	2	2	5	60	0	1	0	0	0	1	38	3200	0	0	0	0	0	0															0	0	0	0
38	0	0	0	0	0	0	0	0	2	2	4	4	88	0	2	1	0	0	0	38	2700	0	0	0	0																	0	0
38	0	0	0	0	0	0	0	0	1	2	3	5	77	0	3	1	0	0	0	38	3200	1	1	0	0																	0	0
38	0	0	0	0	0	0	0	0	3	2	4	5	75	0	2	1	0	0	0	38	3400	0	0	0	0																	0	0
38	0	0	0	0	0	0	0	0	2	2	4	4	87	0	1	0	0	0	0	38	2700	0	0	0	0	0	0	0														0	0	0	1	1
39	0	0	0	0	0	0	0	0	0	2	1	4	68	0	1	0	0	0	0	39	2900	0	0	0	0	0	0	0	0													0	0	0	0	0	0
37	0	0	0	0	0	0	0	0	0	2	2	3	72	0	2	1	0	0	0	37	3000	0	0	0	0	0																0	0	0
38	0	0	0	0	0	0	0	0	3	2	3	4	68	0	1	0	0	0	0	38	3600	0	0	0	0	0	0															0	0	1	1
38	0	0	0	0	0	0	0	0	3	2	3	5	70	0	1	0	0	0	0	38	3000	0	0	0	0	0																0	0	0
37	0	0	0	0	0	0	0	0	3	2	5	6	77	0	1	0	0	0	0	37	3400	0	0	0	0	0																0	0	0
38	0	0	0	0	0	0	0	0	2	2	5	6	94	0	3	1	0	0	0	38	2700	0	0	0	0																	0	0
38	0	0	0	0	0	0	0	0	1	2	4	6	63	0	1	0	0	0	0	38	3300	0	0	0	0	0																0	0	0
38	0	0	0	0	0	0	0	0	0	2	1	6	64	1	1	1	0	0	0	38	3000	0	0	0	0																	0	1
38	0	0	0	0	0	0	0	0	0	2	1	6	78	0	1	0	0	0	0	38	2900	0	0	0	0	0	0	0														0	0	0	0	0
38	0	0	0	0	1	0	0	0	2	2	4	6	92	0	2	0	0	0	1	38	3400	1	0	0	0	0																0	0	0
38	0	0	0	0	1	0	0	0	2	2	4	6	88	0	1	0	0	0	1	38	3200	1	0	0	0	0																0	0	0
40	0	0	0	0	1	0	0	0	1	2	3	5	95	0	2	1	0	0	1	40	3900	1	0	0	0	0																0	0	0
38	0	0	0	0	0	0	0	0	0	2	2	5	84	0	2	0	0	0	0	38	3000	1	0																			0	0	0	0
39	0	0	0	0	0	0	0	0	3	2	5	5	98	0	2	0	0	0	0	39	3200	1	0	0	0	0																0	0	0
39	0	0	0	0	1	0	0	0	2	2	5	5	101	0	2	0	0	0	1	39	3800	1	0	0	0	0																0	0	0
39	0	0	0	0	1	0	0	0	1	2	2	2	69	0	0	0	0	0	1	39	3500	1	0	0	0	0																0	0	0
40	0	0	0	0	0	0	0	0	1	2	3	2	78	0	0	0	0	0	0	40	3000	1	0	0	0	0																0	0	0
40	0	0	0	0	0	0	0	0	4	2	4	3	75	0	2	2	0	0	0	40	3500	0	0	0	0	0																0	0	0
39	0	0	0	0	1	0	0	0	2	2	3	5	101	0	1	0	0	0	1	39	2900	1	0	0	0	0																0	0	0
38	0	0	0	0	0	0	0	0	3	2	4	3	98	0	2	0	0	0	0	38	3500	1	0	0	0	0																0	0	0
39	0	0	0	0	1	0	0	0	1	2	3	6	88	0	2	1	0	0	1	39	3000	1	0	0	0	0	0															0	1	1	1
40	0	0	0	0	1	0	0	0	0	2	2	6	80	0	1	0	0	0	1	40	3300	0	0	0	0	0	0															0	0	0	0
39	0	0	0	0	0	0	0	0	0	2	3	3	68	0	2	1	0	0	0	39	3200	0	0	0	0																	0	0
38	0	0	0	0	1	0	0	0	3	2	5	4	87	0	1	2	0	0	1	38	3200	1	1	0	0																	0	0
37	0	0	0	0	1	0	0	0	1	2	3	6	158	0	1	0	0	0	1	37	3100	1	0	0	0	0																0	0	0
38	0	0	0	0	0	0	0	0	1	2	3	6	88	1	1	0	0	0	0	38	2400	0	0	0	0	0	0															0	0	0	1
39	0	0	0	0	0	0	0	0	3	2	3	4	82	0	3	2	0	1	0	39	3600	0	0	0	0																	0	0
38	0	0	0	0	0	0	0	0	0	2	3		68	0	2	2	0	0	0	38	2600	1	1	0	0	0	0	0														0	0	0	0	0
39	0	0	0	0	0	0	0	0	3	2	5		65	0	2	0	0	0	0	39	3400	1	1	0	0	0	0															0	0	0	0
38	0	0	0	0	1	0	0	0	0	2	3	3	69	0	1	2	0	0	1	38	3900	1	1	0	0	0																0	0	0
38	0	0	0	0	0	0	0	0	1	2	3	4	76	0	2	1	0	0	0	38	2700	0	0	0	0	0																0	0	0
38	0	0	0	0	0	0	0	0	6	2	5	3	90	0	1	0	0	0	0	38	3300	0	0	0	0	0	0															0	0	0	0
38	0	0	0	0	0	0	0	0	2	2	4	3	73	0	2	2	0	0	0	38	3600	1	1	0	0																	0	0
38	0	0	0	0	0	0	0	0	1	2	3	6	75	1	1	1	0	0	0	38	3000	0	0	0	0	0																0	0	0
38	0	0	0	0	0	0	0	0	2	2	2	4	70	0	1	2	0	0	0	38	3300	0	0	0	0																	0	0
41	0	0	0	0	0	0	0	0	1	2	2	3	65	0	0	0	0	0	0	41	3000	0	0	0	0	0	0															0	0	0	0
38	0	0	0	0	0	0	0	0	3	2	4	6	110	0	1	0	0	0	0	38	3400	0	0	0	0																	0	0
40	0	0	0	0	0	0	0	0	2	2	3	3	68	0	1	1	0	0	0	40	4000	1	1	0	0	0	0	0	0													0	0	0	1	1	1
38	0	0	0	0	0	0	0	0	4	2	4	3	82	0	2	2	0	0	0	38	2700	0	0	0	0	0																0	0	0
38	0	0	0	0	0	0	0	0	4	2	4	5	88	0	1	0	0	0	0	38	3300	0	0	0	0	0																0	0	0
41	0	0	0	0	0	0	0	0	2	2	4	6	91	0	2	0	0	0	0	41	3900	1	0	0	0	0
39	0	0	0	0	0	0	0	0	0	2	2	2	62	0	0	0	0	0	0	39	2300	0	0	0	0	0	0	0	0	0												0	0	0	0	0	1	1
40	0	0	0	0	1	0	0	0	4	2	5	4	79	0	1	0	0	0	1	40	3400	1	0	0	0	0																0	0	0
38	0	0	0	0	0	0	0	0	3	2	3	4	73	0	1	1	0	0	0	38	3100	1	1	0	0	0																0	1	1
40	0	0	0	0	0	0	0	0	3	2	4	4	82	0	2	2	0	0	0	40	3200	1	1	0	0																	0	0
38	0	0	0	0	0	0	0	0	0	2	2	3	70	0	1	0	0	0	0	38	2700	0	0	0	0	0	0															0	0	0	0
38	0	0	0	0	1	0	0	0	0	2	3	2	75	0	0	0	0	0	1	38	3000	1	0	0	0	0	0	0															0	0	1	1
38	0	0	0	0	0	0	0	0	5	2	4	3	71	0	1	1	0	0	0	38	3200	1	1	0	0	0																0	0	0
41	0	0	0	0	1	0	0	0	1	2	3	1	80	0	2	0	0	0	1	41	3100	1	0	0	0	0																0	0	0
38	0	0	0	0	0	0	0	0	3	2	5	3	70	0	1	2	0	0	0	38	2900	1	1	0	0	0																0	0	0
38	0	0	0	0	1	0	0	0	2	2	5	2	76	0	2	0	0	0	1	38	3800	1	0	0	0	0	0															0	0	0	0
39	0	0	0	0	2	0	0	0	0	2	2	3	70	0	1	0	0	0	2	39	3100	1	0	0	0	0																0	0	0
39	0	0	0	0	0	0	0	0	0	2	2	3	68	0	1	0	0	0	0	39	3100	0	0	0	0	0	0	0														0	0	0	1	1
38	0	0	0	0	0	0	0	0	1	2	3	2	69	0	1	0	0	0	0	38	2700	0	0	0	0	0																0	0	0
40	0	0	0	0	0	0	0	0	1	2	3	6	105	0	2	0	0	0	0	40	3300	0	0	0	0	0																0	0	0
39	0	0	0	0	0	0	0	0	1	2	2	6	82	0	1	0	0	0	0	39	3200	0	0	0	0	0	0	0														0	0	0	1	1
40	0	0	0	0	1	0	0	0	1	2	3	6	80	0	1	0	0	0	1	40	3300	0	0	0	0	0	0															0	0	0	0
37	0	0	0	0	0	0	0	0	1	2	5	6	85	0	1	0	0	0	0	37	3100	0	0	0	0	0	0															0	0	0	0
39	0	0	0	0	0	0	0	0	3	2	4	5	115	0	1	0	0	0	0	39	3800	1	0
37	0	0	0	0	0	0	0	0	0	2	4	5	64	0	0	0	0	0	0	37	3300	0	0	0	0	0	0	0
39	0	0	0	0	0	0	0	0	0	2	4	3	59	0	2	1	0	0	0	39	3300	1	1	0	0	0	0	0
40	0	0	0	0	0	0	0	0	1	2	2	5	75	0	0	2	0	0	0	40	3700	1	0	0	0																	0	0
39	0	0	0	0	0	0	0	0	1	2	3	5	76	0	2	0	0	0	0	39	3400	0	0	0	0																	0	0
40	0	0	0	0	0	0	0	0	1	2	4	3	94	0	2	0	0	0	0	40	3300	1	0	0	0	0																0	0	0
39	0	0	0	0	0	0	0	0	1	2	3	4	73	0	1	0	0	0	0	39	3400	1	0	0	0	0	0															0	0	0	0
38	0	0	0	0	0	0	0	0	1	2	3	4	63	0	2	0	0	0	0	38	3300	1	1	0	0																	0	0
40	0	0	0	0	0	0	0	0	4	2	5	5	75	0	2	0	0	0	0	40	2800	0	0	0	0	0																0	0	0
39	0	0	0	0	0	0	0	0	3	2	4	4	72	0	1	0	0	0	0	39	3600	1	0	0	0	0	0															0	0	0	0
38	0	0	0	0	1	0	0	0	4	2	3	4	86	0	0	0	0	0	1	38	2700	0	0	0	0	0	0	0	0													0	0	0	1	1	1
39	0	0	0	0	0	0	0	0	0	2	2	4	72	1	1	0	0	0	0	39	3400	1	0	0	0	0																0	0	0
40	0	0	0	0	0	0	0	0	0	2	3	4	72	0	2	0	0	0	0	40	3800	1	0	0	0																	0	0
38	0	0	0	0	0	0	0	0	0	2	2	6	97	0	2	2	0	0	0	38	3700	0	0	0	0	0																0	0	0
39	0	0	0	0	0	0	0	0	1	2	2	3	76	0	1	0	0	0	0	39	3500	1	0	0	0	0	0															0	0	0	0
39	0	0	0	0	1	0	0	0	0	2	2	3	75	0	2	1	0	0	1	39	3700	1	0	0	0																	0	0
37	0	0	0	0	0	0	0	0	0	2	3	6	90	1	2	1	0	0	0	37	2500	0	0	0	0	0																0	0	0
38	0	0	0	0	1	0	0	0	1	2	3	5	85	0	1	0	0	0	1	38	4000	1	0	0	0	0
39	0	0	0	0	0	0	0	0	1	2	3	5	65	0	2	2	0	0	0	39	3200	1	1	0	0	0	0	0														0	0	0	0	0
39	0	0	0	0	0	0	0	0	2	2	4	6	90	0	1	0	0	0	0	39	3600	1	0	0	0	0																0	0	0
38	0	0	0	0	0	0	0	0	0	2	2	4	69	0	2	1	0	0	0	38	3200	1	1	0	0	0	0															0	0	0	0
38	0	0	0	0	0	0	0	0	1	2	2	3	81	0	1	0	0	0	0	38	3000	0	0	0	0	0	0	0														0	0	0	0	0
37	0	0	0	0	0	0	0	0	1	2	3	3	68	0	1	0	0	0	0	37	3200	0	0	0	0	0																0		0
38	0	0	0	0	0	0	0	0	2	2	4	3	82	0	1	0	0	0	0	38	3700	0	0	0	0	0																0	0	0
40	0	0	0	0	0	0	0	0	0	2	2	4	72	0	2	2	0	0	0	40	3200	1	0	0	0	0																0	0	0
40	0	0	0	0	0	0	0	0	3	2	3	2	68	0	0	2	0	0	0	40	2900	1	0	0	0	0																0	0	0
40	0	0	0	0	0	0	0	0	4	2	4	4	78	0	2	2	0	0	0	40	2900	1	0	0	0	0																0	0	0
37	0	0	0	0	1	0	0	0	0	2	3	1	68	0	0	0	0	0	1	37	2400	1	0	0	0	0	0	0															0	1	1	1
40	0	0	0	0	1	0	0	0	2	2	5	6	98	0	1	0	0	0	1	40	4500	1	0	0	0	0	0
40	0	0	0	0	0	0	0	0	2	2	4	5	102	0	0	0	0	0	0	40	3500	0	0	0	0	0																0	0	0
37	0	0	0	0	0	0	0	0	3	2	3	3	80	0	0	0	0	0	0	37	3900	1	1	0	0																	0	0
38	0	0	0	0	0	0	0	0	1	2	3	3	76	0	2	1	0	0	0	38	3500	0	0	0	0	0																0	0	0
38	0	0	0	0	0	0	0	0	4	2	5	5	69	0	2	1	0	0	0	38	3200	0	0	0	0	0																0	0	0
40	0	0	0	0	0	0	0	0	2	2	3	4	72	0	0	0	0	0	0	40	3200	1	0	0	0	0	0															0	0	0	0
40	0	0	0	0	1	0	0	0	0	2	3	4	78	0	0	0	0	0	1	40	3800	1	0	0	0	0	0	0														0	0	0	0	0
38	0	0	0	0	0	0	0	0	2	2	4	2	82	3	2	1	0	1	0	38	4000	1	1	0	0																	0	0
38	0	0	0	0	0	0	0	0	4	2	5	4	92	0	2	0	0	0	0	38	4000	1	0	0	0	0																0	0	0
40	0	0	0	0	0	0	0	0	3	2	3	1	70	0	2	2	0	0	0	40	3500	1	1	0	0																	0	0
38	0	0	0	0	1	0	0	0	0	2	3	5	79	0	1	0	0	0	1	38	2900	1	0	0	0	0																0	0	0
39	0	0	0	0	0	0	0	0	3	2	3	6	90	0	1	0	0	0	0	39	3200	1	0	0	0	0	0	0														0	0	1	1	1
38	0	0	0	0	0	0	0	0	2	2	2	3	58	0	2	0	0	0	0	38	3300	1	0	0	0	0	0															0	0	0	0
39	0	0	0	0	0	0	0	0	0	2	5	3	70	1	0	0	0	0	0	39	2800	1	1	0	4	0																0	0	1
38	0	0	0	0	0	0	0	0	5	2	4	4	60	0	2	0	0	0	0	38	3500	1	0	0	0																	0	0
37	0	0	0	0	0	0	0	0	1	2	2	3	58	0	1	0	0	0	0	37	3400	1	1	0	0																	0	1
38	0	0	0	0	0	0	0	0	2	2	5	4	95	0	1	1	0	0	0	38	3500	1	0	0	0	0																0	0	0
39	0	0	0	0	0	0	0	0	0	2	1	2	69	0	2	0	0	0	0	39	3400	1	0	0																		0
39	0	0	0	0	0	0	0	0	1	2	2	1	50	0	0	0	0	0	0	39	3200	1	0	0																		0
38	0	0	0	0	0	0	0	0	0	2	1	5	55	0	1	1	0	0	0	38	2400	1	0	0	0	0	0															0	0	0	0
38	0	0	0	0	0	0	0	0	1	2	2	4	70	0	2	2	0	0	0	38	3500	1	0	0																		0
37	0	0	0	0	0	0	0	0	4	2	4	4	70	0	0	0	0	0	0	37	3000	1	0	0	0																	0	0
38	0	0	0	0	0	0	0	0	1	2	3	1	60	0	2	0	0	0	0	38	2800	1	0	0																		0
38	0	0	0	0	0	0	0	0	4	2	4	4	81	0	0	0	0	0	0	38	3000	1	0
38	0	0	0	0	0	0	0	0	0	2	3	3	70	0	1	0	0	0	0	38	4000	1	0			0																0	0	0
40	0	0	0	0	0	0	0	0	4	2	5	3	80	0	2	0	0	0	0	40	3800	0	0	0	0																	0	0
38	0	0	0	0	1	0	0	0	0	2	2	3	72	0	2	2	0	0	1	38	3200	1	0	0	0																	0	0
38	0	0	0	0	0	0	0	0	1	2	3	4	91	0	2	0	0	0	0	38	4900	1	0	0	0	0	0															0	0	0	0
37	0	0	0	0	0	0	0	0	0	2	2	3	67	0	1	1	0	0	0	37	3500	1	0	0	0																	0	0
38	0	0	0	0	0	0	0	0	0	2	1	5	58	0	1	0	0	0	0	38	2900	1	1	0																		0
37	0	0	0	0	0	0	0	0	0	2	3	3	70	0	2	0	0	0	0	37	3600	1	0	0				1														0
38	0	0	0	0	0	0	0	0	0	2	2	4	60	0	1	1	0	0	0	38	3200	1	1	0	0																	0	0
38	0	0	0	0	0	0	0	0	1	2	3	4	80	0	2	0	0	0	0	38	3500	1	0	0																		0
39	0	0	0	0	0	0	0	0	1	2	2	4	72	0	2	0	0	0	0	39	3500	1	0																			0
38	0	0	0	0	0	0	0	0	3	2	3	4	64	0	2	2	0	0	0	38	3700	1	0	0	0																	0	0
37	0	0	0	0	0	0	0	0	1	2	2	4	72	0	1	1	0	0	0	37	3500	1	0	0																		0
38	0	0	0	0	0	0	0	0	1	2	3	6	75	0	2	0	0	0	0	38	3000	1	0	0																		0
38	0	0	0	0	0	0	0	0	0	2	2	4	73	0	2	0	0	0	0	38	3500	1	0	0	0																	0	0
39	0	0	0	0	0	0	0	0	0	2	1	4	65	0	2	0	0	0	0	39	2600	1	0	0	0																	0	0
37	0	0	0	0	0	0	0	0	1	2	3	2	65	0	2	1	0	0	0	37	3100	1	1	0	0	0																0	0	0
38	0	0	0	0	0	0	0	0	4	2	3	4	80	0	2	0	0	0	0	38	4000	1	0	0	0	0	0															0	0	1	1
40	0	0	0	0	0	0	0	0	4	2	5	5	105	0	2	0	0	0	0	40	3700	0	0	0	0																	0	0
37	0	0	0	0	0	0	0	0	2	2	2	2	78	0	0	0	0	0	0	37	3100	1	0	0	0																	0	0
38	0	0	0	0	0	0	0	0	2	2	2	2	65	0	1	1	0	0	0	38	3100	1	0	0	0																	0	0
40	0	0	0	0	0	0	0	0	4	2	3	4	52	0	1	0	0	0	0	40	3200	1	0	0	0																	0	0
38	0	0	0	0	0	0	0	0	0	2	3		74	1	2	2	1	0	0	38	2500	1	0	0	0	0																0	0	0
38	0	0	0	0	0	0	0	0	3	2	3	1	78	0	2	0	0	0	0	38	2800	1	0	0	0																	0	0
38	0	0	0	0	0	0	0	0	2	2	2	5	71	2	2	0	0	0	0	38	3400	1	1	0																		0
38	0	0	0	0	0	0	0	0	0	2	2	4	72	0	2	1	0	0	0	38	3200	1	0	0	0	1	0	0														0	0		0	0
38	0	0	0	0	0	0	0	0	0	2	3	2	70	1	0	1	0	0	0	38	3900	1	0	0	0																	0	0
38	0	0	0	0	0	0	0	0	4	2	3	5	76	0	2	0	0	0	0	38	4000	1	0	0	0																	0	0
38	0	0	0	0	0	0	0	0	0	2	2	3	58	0	0	0	0	0	0	38	2700	1	0	0	0	0	0	0														0	0	0	0	0
38	0	0	0	0	0	0	0	0	3	2	3	6	80	0	0	0	0	0	0	38	3000	1	0	0	0																	0	0
38	0	0	0	0	0	0	0	0	0	2	1	4	79	0	1	1	0	0	0	38	3300	1	0	0	0	0	0															0	0	0	0
37	0	0	0	0	0	0	0	0	2	2	4	4	80	0	2	0	0	0	0	37	3300	1	0	0	0	0																0	0	1
40	0	0	0	0	0	0	0	0	1	2	3	5	65	0	2	0	0	0	0	40	3200	1	1	0	0	0																0	0	0
38	0	0	0	0	0	0	0	0	3	2	4	4	81	0	2	0	0	0	0	38	3500	1	1	0	0																	0	0
38	0	0	0	0	1	0	0	0	0	2	2	3	60	0	2	0	0	0	1	38	2400	1	0	0																		0
38	0	0	0	0	0	0	0	0	0	2	2	3	57	0	1	1	0	0	0	38	3200	1	0	0																		0
38	0	0	0	0	0	0	0	0	3	2	3	3	66	0	2	0	0	0	0	38	3200	1	0	0	0																	0	0
38	0	0	0	0	0	0	0	0	2	2	5	6	80	0	1	0	0	0	0	38	3500	1	0	0	0																	0	0
38	0	0	0	0	0	0	0	0	2	2	2	4	78	0		0	0	0	0	38	2500	1	1	0	0	0	0															0	0	0	0
39	0	0	0	0	0	0	0	0	1	2	3	2	80	0	2	0	0	0	0	39	3300	1	0	0
38	0	0	0	0	0	0	0	0	0	2	3	3	59	0	0	0	0	0	0	38	3000	1	0	0																		0
38	0	0	0	0	0	0	0	0	2	2	2	4		1	1	0	0	0	0	38	3000	1	0	0																		0
38	0	0	0	0	0	0	0	0	2	2	3	1	58	0	2	2	0	0	0	38	3400	1	0	0																		0
37	0	0	0	0	0	0	0	0	3	2	3	2	78	0	2	0	0	0	0	37	2100	1	0																			0
38	0	0	0	0	0	0	0	0	1	2	3	4	80	0	2	0	0	0	0	38	3500	1	0	0																		0
37	0	0	0	0	0	0	0	0	1	2	3	5	72	1	2	2	0	0	0	37	3500	0	0	0																		0
38	0	0	0	0	0	0	0	0	3	2	4	4	81	0	2	0	0	0	0	38	3500	1	0	0	0																	0	0
40	0	0	0	0	0	0	0	0	4	2	4	3	75	1	2	1	0	0	0	40	4000	1	0																			0
38	0	0	0	0	0	0	0	0	1	2	3	6	80	0	2	1	0	0	0	38	3500	1	0	0	0	0																0	0	0
37	0	0	0	0	0	0	0	0	2	2	2	4	70	0	0	0	0	0	0	37	3400	0	0
40	0	0	0	0	0	0	0	0	1	2	2	3	71	0	0	0	0	0	0	40	3000	1	0																			0	0
40	0	0	0	0	0	0	0	0	2	2	2	3	63	0	2	0	0	0	0	40	3500	1	0	0																		0
40	0	0	0	0	0	0	0	0	0	2	2	4	71	0	2	0	0	0	0	40	3000	1	0
38	0	0	0	0	0	0	0	0	0	2	2	2	74	0	2	0	0	0	0	38	2800	1	0		0																	0	0
38	0	0	0	0	0	0	0	0	0	2	2	2	63	0	2	0	0	0	0	38	2300	1	0
38	0	0	0	0	0	0	0	0	2	2	4	5	95	0	2	0	0	0	0	38	2800	1	0
38	0	0	0	0	0	0	0	0	0	2	2	3	73	0	1	0	0	0	0	38	3400	1	0	0	0	0	0	0	0													0	0	0	0	0	0
38	0	0	0	0	0	0	0	0	1	2	5	4	66	0	2	0	0	0	0	38	2800	1	0	0	0																	0	0
39	0	0	0	0	0	0	0	0	1	2	3	3	73	0	2	0	0	0	0	39	3500	1	0
38	0	0	0	0	0	0	0	0	0	2	3	5	74	0	2	0	0	0	0	38	3900	1	0
38	0	0	0	0	0	0	0	0	1	2	2	2	68	0	2	0	0	0	0	38	3500	1	0																			0	0	0
37	0	0	0	0	0	0	0	0	2	2	3	4	88	0	2	2	0	0	0	37	3300	1	1	0	0																	0	0
38	0	0	0	0	0	0	0	0	0	2	2	6	65	0	0	0	0	0	0	38	2600	1	0
40	0	0	0	0	0	0	0	0	4	2	4	2	60	0	2	1	0	0	0	40	3000	1	0	0	0																	0	0
39	0	0	0	0	0	0	0	0	1	2	2	5	79	0	2	0	0	0	0	39	3300	1	0	0																		0
38	0	0	0	0	0	0	0	0	0	2	3	4	81	0	1	0	0	0	0	38	4000	1	0																			0	0	0
39	0	0	0	0	0	0	0	0	0	2	2	6	65	0	2	2	0	0	0	39	3700	1	0	0	0																	0	0
38	0	0	0	0	0	0	0	0	1	2	2	5	75	0	0	0	0	0	0	38	2900	1	0	0	0	0																0	0	0
37	0	0	0	0	0	0	0	0	2	2	3	5	72	0	1	0	0	0	0	37	3500	1	0
37	0	0	0	0	0	0	0	0	1	2	2	2	70	0	2	0	0	0	0	37	3400	1	0	0	0	0																0	0	0
38	0	0	0	0	0	0	0	0	3	2	2	5	73	0	3	0	0	0	0	38	3400	1	0	0																		0
38	0	0	0	0	0	0	0	0	2	2	4	4	108	0	2	0	0	0	0	38	3000	1	0	0																		0
38	0	0	0	0	0	0	0	0	4	2	4	2	60	0	2	0	0	0	0	38	3500	1	0	0	0																	0	0
38	0	0	0	0	0	0	0	0	4	2	5	2	97	0	2	0	0	0	0	38	3700	1	0																			0	0
38	0	0	0	0	1	0	0	0	0	2	2	5	80	0	2	1	0	0	1	38	4000	1	0	0																		0
38	0	0	0	0	0	0	0	0	0	2	2	3	67	0	1	0	0	0	0	38	2900	1	0	0	0																	0	0
39	0	0	0	0	0	0	0	0	1	2	3	2	68	0		0	0	0	0	39	4100	1	0	0																		0
38	0	0	0	0	0	0	0	0	0	2	2	5	69	0	2	0	0	0	0	38	3300	1	1	0	0																	0	0
38	0	0	0	0	0	0	0	0	0	2	2	3	60	0	2	0	0	0	0	38	3000	1	1	0	0																	0	0
38	0	0	0	0	0	0	0	0	1	2	2	5	64	0	2	2	0	0	0	38	4300	1	1	0	0																	0	0
38	0	0	0	0	0	0	0	0	1	2	3	3	76	0	2	0	0	0	0	38	3400	1	0																			0
38	0	0	0	0	0	0	0	0	0	2	2	3	56	0	1	1	0	0	0	38	2500	1	1	0	0	0	0	0														0	0	0	0	0
37	0	0	0	0	0	0	0	0	2	2	1	2	70	0	2	2	0	0	0	37	3400	1	0	0																		0
38	0	0	0	0	0	0	0	0	0	2	2	2	68	0	2	0	0	0	0	38	3000	1	1	0	0																	0	0
38	0	0	0	0	0	0	0	0	0	2	2	3	77	0	1	1	0	0	0	38	3500	1	0	0	0	0																0	0	0
38	0	0	0	0	1	0	0	0	2	2	2	4	78	0	1		0	0	1	38	4000	1	0	0	0																	0	0
38	0	0	0	0	0	0	0	0	1	2	3	4	83	0	2	0	0	0	0	38	3900	1	0																			0
38	0	0	0	0	0	0	0	0	0	2	1	4	66	0	0	0	0	0	0	38	3000	1	0	0	0	0	0	0	0													0	0	0	0	0	0
38	0	0	0	0	0	0	0	0	1	2	4	3	60	0	1	0	0	0	0	38	3500	1	0																			0
38	0	0	0	0	1	0	0	0	0	2	2	2	70	0	0	0	0	0	1	38	2900	1	0	0	0	0	0															0	0	0	0
37	0	0	0	0	1	0	0	0	0	2	3	4	80	0	0	0	0	0	1	37	2700	1	0	0	0	0	0															0	0	0	0
38	0	0	0	0	0	0	0	0	0	2	1	2	65	0	0	0	0	0	0	38	2600	1	0	0																		0
39	0	0	0	0	0	0	0	0	1	2	2	5	68	0	1	0	0	0	0	39	3200	1	0	0																		0
39	0	0	0	0	0	0	0	0	2	2	3	4	82	0	2	0	0	0	0	39	2900	1	0	0																		0
38	0	0	0	0	0	0	0	0	1	2	2	4	70	0	0	0	0	0	0	38	3200	1	1	0	0																	0	0
37	0	0	0	0	0	0	0	0	1	2	2	1	72	0	2	1	0	0	0	37	2500	1	0	0																		0
38	0	0	0	0	1	0	0	0	0	2	2	4	66	0	0	0	0	0	1	38	2500	1	1	0	0	0	0	0														0	0	0	0	0
38	0	0	0	0	0	0	0	0	0	2	2	5	85	0	1	1	0	0	0	38	3500	1	1	0	0																	0	0
37	0	0	0	0	0	0	0	0	1	2	3	5	78	0	0	0	0	0	0	37	2800	1	0																			0	0	0
37	0	0	0	0	0	0	0	0	1	2	2	3	65	1	0	0	0	0	0	37	3200	1	1	0	0																	0	0
38	0	0	0	0	1	0	0	0	1	2	3	3	75	0	0	1	0	0	1	38	3500	1	0	0	0	0																0	0	0
38	0	0	0	0	0	0	0	0	3	2	2	5	90	0	1	1	0	0	0	38	4000	1	0	0	0																	0	0
38	0	0	0	0	1	0	0	0	0	2	2	4	82	0	1	0	0	0	1	38	2900	1	0	0	0																	0	0
38	0	0	0	0	0	0	0	0	1	2	3	5	75	0	2	0	0	0	0	38	3200	1	0	0	0	0																0	0	0
38	0	0	0	0	0	0	0	0	1	2	3	2	68	0	2	0	0	0	0	38	3800	1	0																			0
38	0	0	0	0	0	0	0	0	3	2	3	4	110	0	2	0	0	0	0	38	4500	1	0	0	0																	0	0
38	0	0	0	0	1	0	0	0	0	2	2	2	60	0	2	0	0	0	1	38	3000	1	1	0	0																	0	0
39	0	0	0	0	0	0	0	0	0	2	2	4	65	1	2	0	0	0	0	39	2800	1	0	0	0																	0	0
39	0	0	0	0	1	0	0	0	0	2	2	4	109	0	1	0	0	0	1	39	4100	1	1	0	0	0	0	0														0	0	0	0	0
38	0	0	0	0	0	0	0	0	0	2	2	3	60	1	2	0	1	0	0	38	2800	1	0	0	0	0																0	0	0
38	0	0	0	0	0	0	0	0	0	2	2	5	60	1	1	0	0	0	0	38	3000	1	1	0																		0
38	0	0	0	0	0	0	0	0	0	2	2	2	69	0	1	0	0	0	0	38	3270	1	0	0	0	0																0	0	0
38	0	0	0	0	0	0	0	0	0	2	3	3	78	0	1	0	0	0	0	38	3200	1	0	0	0	0																0	0	0
38	0	0	0	0	0	0	0	0	0	2	2	2	56	1	2	0	0	0	0	38	2900	1	0	0																		0
38	0	0	0	0	0	0	0	0	1	2	2	6	69	0	2	0	0	0	0	38	3000	1	0	0																		0
38	0	0	0	0	0	0	0	0	1	2	2	2	82	0	2	0	0	0	0	38	2800	1	0	0																		0
38	0	0	0	0	0	0	0	0	2	2	2	5	70	0	2	0	0	0	0	38	4000	1	0	0																		0
38	0	0	0	0	0	0	0	0	1	2	2	3	60	0	2	0	0	0	0	38	2900	1	0	0	0																	0	0
37	0	0	0	0	0	0	0	0	0	2	2	4	60	0	2	0	0	0	0	37	2700	1	0	0																		0
38	0	0	0	0	0	0	0	0	0	2	2	2	62	0	2	0	0	0	0	38	3600	1	1	0	0	0																0	0	0
37	0	0	0	0	0	0	0	0	1	2	3	5	68	0	0	0	0	0	0	37	3500	1	0	0	0																	0	0
37	0	0	0	0	0	0	0	0	1	2	2	2	71	0	2	1	0	0	0	37	2900	1	0	0	0																	0	0
37	0	0	0	0	0	0	0	0	2	2	4	3	70	1	0	0	0	0	0	37	3500	1	1	0	0	0																0	0	0
38	0	0	0	0	0	0	0	0	1	2	3	5	80	0	2	0	0	0	0	38	3500	1	0	0																		0
38	0	0	0	0	0	0	0	0	0	2	1	2	75	0	1	0	0	0	0	38	2600	1	0	0	0	0	0															0	0	0	0
38	0	0	0	0	0	0	0	0	1	2	2	2	70	0	2	2	0	0	0	38	3600	1	0	0																		0
39	0	0	0	0	0	0	0	0	0	2	2	6	98	0	2	1	0	0	0	39	3600	1	0	0	0																	0	0
38	0	0	0	0	0	0	0	0	2	2	3	4	70	0	0	0	0	0	0	38	3000	1	1	0	0	0	0	0	0	0	0	0										0	0	0	0	0	0	0	0
38	0	0	0	0	0	0	0	0	0	2	1	1	70	0	1	0	0	0	0	38	3400	1	0
37	0	0	0	0	0	0	0	0	1	2	3	6	78	0	2	1	0	0	0	37	3800	1	0	0	0																	0	0
38	0	0	0	0	0	0	0	0	1	2	3	4	75	1	2	2	0	0	0	38	3600	1	0																			0	0
40	0	0	0	0	1	0	0	0	0	2	2	4	78	1	2	0	0	0	1	40	3000	1	1	0	0																	0	0
38	0	0	0	0	0	0	0	0	1	2	2	3	68	1	2	2	0	0	0	38	2300	0	1	0	0																	0	0
40	0	0	0	0	0	0	0	0	2	2	4	6	85	0	2	0	0	0	0	40	3800	0	0	0	0	0																0	0	0
39	0	0	0	0	0	0	0	0	0	2	2	3	65	0	2	1	0	0	0	39	3200	1	0	0	0																	0	0
37	0	0	0	0	0	0	0	0	3	2	3	3	69	0	1	0	0	0	0	37	3500	0	0	0	0	0																0	0	0
38	0	0	0	0	0	0	0	0	4	2	4	3	67	1	1	0	0	0	0	38	3400	0	1	0	0																	0	0
38	0	0	0	0	0	0	0	0	3	2	3	1	57	0	1	0	0	0	0	38	3400	0	0	0	0	0																0	0	0
37	0	0	0	0	0	0	0	0	0	2	2	4	56	0	1	0	0	0	0	37	2800	1	1	0	0	0																0	0	0
38	0	0	0	0	0	0	0	0	3	2	2	6	75	0	1	0	0	0	0	38	3700	1	0	0	0																	0	0
40	0	0	0	0	0	0	0	0	0	2	1	3	65	0	2	0	0	0	0	40	3300	1	0	0																		0
40	0	0	0	0	0	0	0	0	1	2	4	1	60	0	2	0	0	0	0	40	3600	1	0	0	0																	0	0
39	0	0	0	0	0	0	0	0	3	2	2	3	88	0	1	0	0	0	0	39	3500	0	0	0	0																	0	0
41	0	0	0	0	0	0	0	0	4	2	3	4	63	0	0	0	0	0	0	41	2500	0	0	0	0	0	0															0	0	0	0
41	0	0	0	0	0	0	0	0	1	2	3	4	65	0	2	0	0	0	0	41	3400	1	1	0	0	0																0	0	0
38	0	0	0	0	0	0	0	0	1	2	3	3	62	0	2	0	0	0	0	38	3300	1	0	0	0	0																0	0	0
38	0	0	0	0	0	0	0	0	2	2	3	4	88	0	2	0	0	0	0	38	4400	1	0	0																		0
38	0	0	0	0	0	0	0	0	0	2	2	4	67	0	1	0	0	0	0	38	4000	1	0	0	0																	0	0
38	0	0	0	0	0	0	0	0	1	2	2	4	70	0	1	0	0	0	0	38	3600	1	0	0	0																	0	0
38	0	0	0	0	1	0	0	0	0	2	2	4	66	0	3	0	0	0	1	38	3300	1	0	0	0																	0	0
38	0	0	0	0	1	0	0	0	0	2	3	3	60	0	3	0	0	0	1	38	3300	1	1	0	0	0																0	0	0
38	0	0	0	0	0	0	0	0	0	2	1	2	65	0	1	0	0	0	0	38	2900	1	1	0	0	0																0	0	0
38	0	0	0	0	0	0	0	0	0	2	3	5	88	0	0	0	0	0	0	38	3500	1	0	0	0																	0	0
39	0	0	0	0	0	0	0	0	4	2	3	5	70	0	2	0	0	0	0	39	3600	1	0
37	0	0	0	0	0	0	0	0	3	2	3	4	62	0	2	0	0	0	0	37	3500	1	0	0																		0
39	0	0	0	0	0	0	0	0	0	2	2	3	60	0	1	0	0	0	0	39	3500	1	0		1																	0	0
38	0	0	0	0	0	0	0	0	2	2	3	3	90	0	2	1	0	0	0	38	4400	0	0	0	0																	0	0
38	0	0	0	0	0	0	0	0	0	2	2	2	69	0	2	1	0	0	0	38	3400	0	0	0																		0
40	0	0	0	0	0	0	0	0	1	2	3	2	70	0	1	0	0	0	0	40	3500	0	0	0	0																	0	0
41	0	0	0	0	0	0	0	0	1	2	2	2	62	0	2	0	0	0	0	41	3500	1	1	0	0	0																0	0	0
37	0	0	0	0	0	0	0	0	2	2	2	2	68	0	1	0	0	0	0	37	3400	0	0	0	0	0																0	0	0
38	0	0	0	0	1	0	0	0	0	2	2	4	72	1	2	1	0	0	1	38	3000	1	0	0	0	0	0															0	0	0	0
38	0	0	0	0	1	0	0	0	0	2	2	6	63	0	1	0	0	0	1	38	3000	0	0	0																		0
37	0	0	0	0	0	0	0	0	4	2	5	3	72	0	2	0	0	0	0	37	3500	1	0																			0	0
38	0	0	0	0	0	0	0	0	1	2	2	3	70	0	1	0	0	0	0	38	3600	1	0																			0	0
37	0	0	0	0	0	0	0	0	1	2	3	5	75	0	2	0	0	0	0	37	3400	1	0	0																		0
38	0	0	0	0	0	0	0	0	3	2	4	3	67	0	0	0	0	0	0	38	3500	1	0	0																		0
37	0	0	0	0	0	0	0	0	0	2	2	4	78	0	2	0	0	0	0	37	3000	1	0	0																		0
38	0	0	0	0	0	0	0	0	3	2		4	70	0	2	2	0	0	0	38	3000	1	0	0	0																	0	0
38	0	0	0	0	0	0	0	0	0	2	1	2	76	1	0	0	0	0	0	38	3400	1	0	0	0																	0	0
38	0	0	0	0	0	0	0	0	0	2	2	3	70	0	1	0	0	0	0	38	2700	1	0																			0	0	0
38	0	0	0	0	2	0	0	0	0	2	3	4	87	0	1	0	0	0	2	38	3200	0	0	0	0																	0	0
39	0	0	0	0	0	0	0	0	2	2	4	4	71	0	1	0	0	0	0	39	3000	0	0	0	0																	0	0
38	0	0	0	0	0	0	0	0	1	2	2	3	68	0	0	0	0	0	0	38	2400	1	0	0	0	0																0	0	0
40	0	0	0	0	0	0	0	0	3	2	4	3	74	0	2	0	0	0	0	40	4000	0	0	0																		0
38	0	0	0	0	0	0	0	0	2	2	2	3	78	0	2	0	0	0	0	38	3000	1	0	0																		0
38	0	0	0	0	0	0	0	0	2	2	2	4	81	0	2	0	0	0	0	38	3000	1	0	0																		0
38	0	0	0	0	0	0	0	0	2	2	3	2	66	0	3	0	0	0	0	38	3400	1	0																			0
38	0	0	0	0	0	0	0	0	1	2	3	4	77	0	2	0	0	0	0	38	3600	1	0	0																		0
38	0	0	0	0	0	0	0	0	0	2	4	4	105	0	2	1	0	0	0	38	4000	1	0	0																		0
38	0	0	0	0	0	0	0	0	0	2	2	3	60	0	3	0	0	0	0	38	2300	1	0	0	0	0																0	0	0
38	0	0	0	0	0	0	0	0	0	2	4	4	80	0	3	0	0	0	0	38	2800	1	0	0																		0
39	0	0	0	0	0	0	0	0	4	2	5	4	88	0	2	0	0	0	0	39	3600	1	0	0																		0
38	0	0	0	0	0	0	0	0	0	2	2	3	65	0	2	0	0	0	0	38	3000	1	0	0	0	0																0	0	0
39	0	0	0	0	0	0	0	0	4	2	5	3	73	0	2	1	0	0	0	39	3400	1	0	0																		0
38	0	0	0	0	0	0	0	0	0	2	1		58	0	2	0	0	0	0	38	3000	1	0	0																		0
38	0	0	0	0	0	0	0	0	2	2	3	3	92	0	2	1	0	0	0	38	3800	1	0	0																		0
40	0	0	0	0	0	0	0	0	2	2	3	3	59	0	2	0	0	0	0	40	3000	1	0	0																		0
38	0	0	0	0	0	0	0	0	0	2	3	4	70	0	2	1	0	0	0	38	3700	1	1	0	0																	0	0
38	0	0	0	0	0	0	0	0	4	2	5	4	105	0	0	0	0	0	0	38	3500	1	0	0																		0
38	0	0	0	0	0	0	0	0	1	2	3	3	63	0	2	0	0	0	0	38	3300	1	0	0																		0
38	0	0	0	0	0	0	0	0	4	2	5	5	85	0	3	0	0	0	0	38	3100	1	0	0																		0
38	0	0	0	0	0	0	0	0	2	2	3	3	66	0	2	0	0	0	0	38	3500	1	0	0	0																	0	0
38	0	0	0	0	0	0	0	0	2	2	3	3	70	0	0	0	0	0	0	38	4000	1	0	0	0																	0	0
38	0	0	0	0	1	0	0	0	0	2	2	2	68	0	1	0	0	0	1	38	2800	1	1	0	0	0																0	0	0
38	0	0	0	0	0	0	0	0	0	2	2	1	71	0	2	0	0	0	0	38	3000	1	0
38	0	0	0	0	0	0	0	0	4	2	2	3	81	0	2	0	0	0	0	38	3100	1	0	0	0																	0	0
39	0	0	0	0	0	0	0	0	0	2	2	3	54	0	2	1	0	0	0	39	2100	1	0	0																		0
38	0	0	0	0	0	0	0	0	3	2	4	5	78	0	2	0	0	0	0	38	3800	1	1	0	0	0	0															0	0	0	0
37	0	0	0	0	0	0	0	0	1	2	3	3	56	0	2	0	0	0	0	37	3200	1	0	0																		0
38	0	0	0	0	0	0	0	0	1	2	2	2	70	0	1	0	0	0	0	38	3200	1	0																			0
39	0	0	0	0	0	0	0	0	0	2	2	2	59	0	2	0	0	0	0	39	3000	0	1	0	0	0	0															0	1	1	1
39	0	0	0	0	0	0	0	0	4	2	5	6	88	0	2	0	0	0	0	39	3300	1	0
41	0	0	0	0	0	0	0	0	2	2	3	3	75	0	1	0	0	0	0	41	3600	1	0	0	0																	0	0
40	0	0	0	0	1	0	0	0	0	2	4	3	63	0	2	0	0	0	1	40	3300	1	0	0	0	0	0															0	0	0	0
37	0	0	0	0	0	0	0	0	1	2	2	2	55	0	2	0	0	0	0	37	3000	1	0	0																		0
39	0	0	0	0	2	0	0	0	1	2	3	5	75	0	0	0	0	0	2	39	3100	1	1	0	0																	1	1
40	0	0	0	0	0	0	0	0	2	2	4	3	68	0	0	0	0	0	0	40	3300	1	0	0	0																	0	0
40	0	0	0	0	1	0	0	0	0	2	2	4	59	0	0	0	0	0	1	40	4100	1	1	0	0	0	0															0	1	1	1
39	0	0	0	0	0	0	0	0	6	2	4	3	74	0	0	0	0	0	0	39	3700	1	1	0	0	0	0															0	0	0	0
39	0	0	0	0	0	0	0	0	0	2	4	2	61	0	2	0	0	0	0	39	3500	1	0	0	0	0	0															0	0	0	0
39	0	0	0	0	0	0	0	0	2	2	5	4	90	1	0	0	0	0	0	39	3700	1	0	0	0																	0	0
41	0	0	0	0	0	0	0	0	1	2	3	5	89	0	2	1	0	0	0	41	4100	1	1	0	0																	0	0
39	0	0	0	0	1	0	0	0	0	2	2	3	50	0	2	1	0	0	1	39	3500	1	1	0	0																	0	0
39	0	0	0	0	0	0	0	0	3	2	4	3	85	0	2	1	0	0	0	39	2600	1	0	0	0																	0	0
40	0	0	0	0	0	0	0	0	1	2	3	2	83	0	2	1	0	0	0	40	3700	1	1	0	0																	1	1
39	0	0	0	0	1	0	0	0	0	2	2	3	58	0	2	0	0	0	1	39	3000	1	0	0	0																	0	0
38	0	0	0	0	0	0	0	0	3	2	4	3	55	1	2	0	0	0	0	38	2600	1	0	0																		0
38	0	0	0	0	0	0	0	0	2	2	3	3	91	0	2	1	0	0	0	38	3400	1	0	0																		0
40	0	0	0	0	0	0	0	0	3	2	5	4	68	0	0	0	0	0	0	40	3100	1	1	0	0	0																1	0	0
40	0	0	0	0	0	0	0	0	2	2	2	5	72	0	1	0	0	0	0	40	3000	1	1	0	0																	0	1
38	0	0	0	0	1	0	0	0	0	2	2	1	69	1	2	1	0	0	1	38	3000	1	1	0																		1
38	0	0	0	0	0	0	0	0	0	2	2	3	59	0	0	0	0	0	0	38	3400	1	0	0	0																	0	0
38	0	0	0	0	0	0	0	0	0	2	1	1	60	0	1	0	0	0	0	38	2800	1	0	0	0																	0	0
37	0	0	0	0	0	0	0	0	0	2	2	4	70	0	0	0	0	0	0	37	3300	1	0	0	0	0																0	0	0
39	0	0	0	0	0	0	0	0	3	2	3	6	76	0	2	0	0	0	0	39	4200	1	0	0	0																	0	0
38	0	0	0	0	0	0	0	0	0	2	3	3	70	0	1	0	0	0	0	38	4000	1	0																			0	0	0
38	0	0	0	0	0	0	0	0	0	2	1	4	80	0	2	0	0	0	0	38	3000	1	1	0	0	0																0	0	0
38	0	0	0	0	0	0	0	0	0	2	2	4	76	0	2	0	0	0	0	38	3100	1	0	0	0	0																0	0	0
37	0	0	0	0	0	0	0	0	1	2	2	3	64	0	2	2	0	0	0	37	3600	1	0	0	0																	0	0
38	0	0	0	0	0	0	0	0	0	2	3	2	66	1	2	0	0	0	0	38	3500	1	1	0	0																	0	0
38	0	0	0	0	0	0	0	0	0	2	3		56	0	2	1	0	0	0	38	3000	1	0	0																		0
38	0	0	0	0	0	0	0	0	2	2	3	3	66	0	1	1	0	0	0	38	3200	1	0	0	0																	0	1
39	0	0	0	0	0	0	0	0	0	2	3	4	72	0	0	0	0	0	0	39	3400	1	0	0	0	0																0	0	0
38	0	0	0	0	0	0	0	0	1	2	3	1	79	0	2	1	0	0	0	38	2000	1	0	0																		0
38	0	0	0	0	0	0	0	0	4	2	4	5	56	0	2	0	0	0	0	38	3400	1	0	0																		0
38	0	0	0	0	0	0	0	0	3	2	4	4	75	1	0	0	0	0	0	38	2900	1	1	0	0	0																0	0	1
38	0	0	0	0	1	0	0	0	0	2	2	5	69	0	0	1	0	0	1	38	3200	1	1	0	0	0																0	0	0
38	0	0	0	0	0	0	0	0	3	2	5	5	100	0	2	0	0	0	0	38	3700	1	0	0	0																	0	0
40	0	0	0	0	0	0	0	0	2	2	3	4	90	0	2	0	0	0	0	40	3600	1	1	0	0																	0	0
37	0	0	0	0	0	0	0	0	1	2	3	4	66	0	2	1	0	0	0	37	3100	1	0	0																		0
38	0	0	0	0	0	0	0	0	1	2	1	5	66	0	2	0	0	0	0	38	2800	1	0	0																		0
38	0	0	0	0	0	0	0	0	0	2	3	3	84	0	0	0	0	0	0	38	3400	1	0	0	0	0																0	0	0
38	0	0	0	0	0	0	0	0	4	2	5	4	85	0	2		0	0	0	38	3700	1	0	0	0	0																0	0	0
38	0	0	0	0	0	0	0	0	1	2	3	2	70	0	2	0	0	0	0	38	3000	1	0	0																		0
38	0	0	0	0	0	0	0	0	2	2	3	6	85	0	1	1	0	0	0	38	3400	1	0																			0
38	0	0	0	0	0	0	0	0	3	2	5	4	78	0	1	2	0	0	0	38	3200	1	0	0																		0
38	0	0	0	0	0	0	0	0	1	2	2	2	56	0	0	0	0	0	0	38	3400	1	1	0	0																	0	0
38	0	0	0	0	0	0	0	0	1	2	3	3	62	0	2	1	0	0	0	38	3200	1	0	0																		0
38	0	0	0	0	0	0	0	0	4	2	5	5	89	0	2	0	0	0	0	38	3100	1	0	0																		0
38	0	0	0	0	0	0	0	0	3	2	4	6	70	0	2	0	0	0	0	38	3700	1	0	0	0																	0	0
38	0	0	0	0	0	0	0	0	0	2	2	4	78	0	0	0	0	0	0	38	3200	1	1	0	0	0																0	0	0
38	0	0	0	0	0	0	0	0	2	2	4	4	75	0	0	0	0	0	0	38	3200	1	0	0	0																	0	0
38	0	0	0	0	0	0	0	0	0	2	2	5	65	0	2	0	0	0	0	38	3000	1	0	0	0	0	0	0														0	0	0	0	0
38	0	0	0	0	0	0	0	0	1	2	2	4	89	0		0	0	0	0	38	3000	1	0	0	0																	0	0
38	0	0	0	0	0	0	0	0	0	2	1	3	79	0	0	0	0	0	0	38	2400	1	0	0																		0
37	0	0	0	0	0	0	0	0	0	2	2	2	64	0	0	0	0	0	0	37	2200	1	0	0	0	0																0	0	0
38	0	0	0	0	0	0	0	0	0	2	1	6	72	1	2	2	0	0	0	38	3000	1	0	0	0	0																0	0	0
37	0	0	0	0	0	0	0	0	0	2	4	3	59	0	2	0	0	0	0	37	3900	1	0	0	0																	0	0
39	0	0	0	0	0	0	0	0	0	2	2	4	72	0	2	0	0	0	0	39	3000	1	0	0	0	0																0	0	0
38	0	0	0	0	0	0	0	0	1	2	3	6	84	0	0	0	0	0	0	38	3400	1	1	0	0	0	0	0	1	0												0	0	0	0	0	0	0
38	0	0	0	0	0	0	0	0	0	2	2	2	68	0	1	0	0	0	0	38	3200	1	0	0	0																	0	0
38	0	0	0	0	0	0	0	0	0	2	2	3	95	0	1	0	0	0	0	38	2900		0	0																		0
38	0	0	0	0	0	0	0	0	1	2	4	5	75	0	1	0	0	0	0	38	2800	1	0	0																		0
38	0	0	0	0	0	0	0	0	1	2	2	4	86	0	1	1	0	0	0	38	2700	1	0	0																		0
37	0	0	0	0	0	0	0	0	3	2	3	2	98	0	0	0	0	0	0	37	3400	1	0	0																		0
38	0	0	0	0	1	0	0	0	0	2	2	5	71	0	1	0	0	0	1	38	3000	1	0	0	0																	0	0
37	0	0	0	0	0	0	0	0	0	2	2	4	56	0	2	2	0	0	0	37	2700	1	0	0	0																	0	0
38	0	0	0	0	0	0	0	0	5	2	5	3	59	0	0	0	0	0	0	38	3700	1	0	0																		0
37	0	0	0	0	0	0	0	0	0	2	1	5	70	0	2	0	0	0	0	37	3000	1	0	0																		0
38	0	0	0	0	0	0	0	0	2	2	3	2	75	0	0	0	0	0	0	38	3500	1	0	0	0	0																0	0	0
38	0	0	0	0	0	0	0	0	1	2	2	4	60	0	2	2	0	0	0	38	3100	1	0	0																		0
38	0	0	0	0	0	0	0	0	0	2	2	5	64	0	1	0	0	0	0	38	3200	1	0	0	0																	0	0
38	0	0	0	0	0	0	0	0	0	2	3	5	70	0	0	0	0	0	0	38	3200	1	0	0	0																	0	0
38	0	0	0	0	1	0	0	0	0	2	2	3	69	0	0	0	0	0	1	38	3700	1	0	0	0	0																0	0	0
37	0	0	0	0	0	0	0	0	3	2	3	4	76	0	2	0	0	0	0	37	3600	1	0	0	0																	0	0
38	0	0	0	0	0	0	0	0	0	2	3	4	72	0	2	0	0	0	0	38	3000	1	0	0	0	0																0	0	0
38	0	0	0	0	0	0	0	0	3	2	5	4	56	1	2	0	0	0	0	38	2800	1	1	0																		0
38	0	0	0	0	0	0	0	0	1	2	4	2	69	0	2	0	0	0	0	38	3200	1	0	0	0	0																0	0	0
38	0	0	0	0	0	0	0	0	2	2	3	4	77	0	2	0	0	0	0	38	3000	1	0	0	0																	0	0
38	0	0	0	0	0	0	0	0	1	2	3	4	70	0	0	0	0	0	0	38	2700	1	1	0	0	0																0	1	1
39	0	0	0	0	0	0	0	0	0	2	2	3	87	0	0	0	0	0	0	39	3400	1	0	0	0	0																0	0	0
38	0	0	0	0	0	0	0	0	0	2	2	3	62	0	2	0	0	0	0	38	4000	1	1																			0	0	0
38	0	0	0	0	0	0	0	0	0	2	2	3	70	0	2	0	0	0	0	38	2900	1	0	0	0	0	0															0	0	0	0
37	0	0	0	0	2	0	0	0	1	2	2	1	60	0	0	0	0	0	2	37	3500	0	1	0	0	0	0	0														0	0	0	0	0
37	0	0	0	0	0	0	0	0	2	2	5	4	80	0	0	1	0	0	0	37	3300	1	0	0	0																	0	0
40	0	0	0	0	0	0	0	0	4	2	3	5	93	0	0	0	0	0	0	40	3200	1	0	0	0																	0	0
40	0	0	0	0	0	0	0	0	0	2	4	3	92	0	2	0	0	0	0	40	3800	1	1	0	0	0																0	0	0
38	0	0	0	0	0	0	0	0	4	2	4	3	98	0	2	0	0	0	0	38	3800	1	1	0	0	0	0	0														0	0	0	0	0
38	0	0	0	0	0	0	0	0	4	2	3	4	72	0	0	0	0	0	0	38	2900	1	0	0																		0
38	0	0	0	0	0	0	0	0	2	2	3	2	59	1	2	0	0	0	0	38	3000	1	0																			0	0
38	0	0	0	0	2	0	0	0	0	2	2	4	66	1	0	0	0	0	2	38	4100	1	0	0	0																	0	0
38	0	0	0	0	0	0	0	0	0	2	3	3	59	0	0	0	0	0	0	38	3600	1	0	0	0																	0	0
38	0	0	0	0	0	0	0	0	0	2	2	2	65	0	1	0	0	0	0	38	3300	1	1	0	0	0																0	0	0
37	0	0	0	0	0	0	0	0	2	2	3	1	64	1	0	0	0	0	0	37	2700	1	1	0																		0
37	0	0	0	0	0	0	0	0	1	2	3	2	76	0	2	0	0	0	0	37	2400	1	0	0	0	0	0	0														0	0	0	0	0
38	0	0	0	0	0	0	0	0	1	2	2	4	79	0	1	1	0	0	0	38	3500	1	0	0	0																	0	0
38	0	0	0	0	0	0	0	0	0	2	3		85	0	0	0	0	0	0	38	3200	1	0																			0	0	0	0	0	0	0	0
39	0	0	0	0	0	0	0	0	1	2	4	4	88	0	2	2	0	0	0	39	3000	1	0	0																		0
38	0	0	0	0	0	0	0	0	4	2	4	4	90	1	0	0	0	0	0	38	2800	1	1	0	0	0																0	0	0
38	0	0	0	0	0	0	0	0	1	2	1	3	58	0	2	0	0	0	0	38	3200	1	0	0	0																	0	0
38	0	0	0	0	0	0	0	0	1	2	2	4	77	0	2	0	0	0	0	38	3500	1	1	0	0																	0	0
37	0	0	0	0	0	0	0	0	1	2	2	4	80	0	1	0	0	0	0	37	3000	1	0	0	0	0	0															0	0	0	0
38	0	0	0	0	1	0	0	0	0	2	2	2	64	0	2	0	0	0	1	38	3100	1	1	0	0																	0	0
37	0	0	0	0	0	0	0	0	2	2	2	3	66	0	0	0	0	0	0	37	3400	1	1																			0	0	0	0
37	0	0	0	0	0	0	0	0	0	2	2	3	67	0	1	0	0	0	0	37	3100	1	0	0	0	0	0	0														0	0	0	0	0
38	0	0	0	0	0	0	0	0	4	2	4	3	78	0	2	2	0	0	0	38	3000	1	0	0																		0
39	0	0	0	0	0	0	0	0	0	2	2	3	64	0	2	0	0	0	0	39	3700	1	0	0																		0
38	0	0	0	0	0	0	0	0	2	2	5	2	64	0	0	0	0	0	0	38	3000	1	0	0	0																	0	0
39	0	0	0	0	0	0	0	0	0	2	2	5	72	0	0	0	0	0	0	39	3000	1	0																			0	0
37	0	0	0	0	0	0	0	0	2	2	3	3	65	0	1	0	0	0	0	37	3700	1	1	0	0	0																0	0	0
38	0	0	0	0	0	0	0	0	0	2	3	4	66	0	1	0	0	0	0	38	3200	1	0	0	0	0	0															0	0	0	0
37	0	0	0	0	0	0	0	0	1	2	2	2	58	0	2	2	0	0	0	37	3400	1	0	0																		0
38	0	0	0	0	0	0	0	0	2	2	3	4	70	0	0	0	0	0	0	38	3400	1	1	0	0	0																0	0	0
37	0	0	0	0	0	0	0	0	2	2	4	3	82	0	1	0	0	0	0	37	2800	1	0	0																		0
38	0	0	0	0	0	0	0	0	1	2	2	5	69	1	0	0	0	0	0	38	3800	1	0	0	0																	0	0
38	0	0	0	0	0	0	0	0	0	2	1	5	58	0	1	0	0	0	0	38	2900	1	0																			0
38	0	0	0	0	0	0	0	0	0	2	2	1	69	0	0	0	0	0	0	38	2700	1	1	0	0	0																0	0	0
38	0	0	0	0	0	0	0	0	0	2	2	2	59	0	0	0	0	0	0	38	2300	1	1																			0	0	0	0	0	0
39	0	0	0	0	0	0	0	0	3	2	3	2	82	0	0	0	0	0	0	39	3800	1	0	0	0																	0	0
37	0	0	0	0	0	0	0	0	3	2	5	5	102	0	2	0	0	0	0	37	3600	1	0	0	0																	0	0
38	0	0	0	0	0	0	0	0	1	2	2	1	67	0	1	0	0	0	0	38	2700	1	0	0	0																	0	0
38	0	0	0	0	0	0	0	0	0	2	3	5	72	0	0	0	0	0	0	38	3200	1	0	0																		0
38	0	0	0	0	0	0	0	0	3	2	2	1	65	0	0	0	0	0	0	38	3600	1	0	0																		0	0
39	0	0	0	0	0	0	0	0	1	2	2	3	78	1	2	0	0	0	0	39	2900	1	1	0	0	0																0	0	0
38	0	0	0	0	0	0	0	0	4	2	5	3	90	0	0	0	0	0	0	38	3500	1	1	0	0																	0	0
37	0	0	0	0	0	0	0	0	2	2	4	4	115	0	2	0	0	0	0	37	3600	1	0	0																		0
39	0	0	0	0	0	0	0	0	1	2	3	3	88	0	2	0	0	0	0	39	3500	1	0	0	0	0																0	0	0
38	0	0	0	0	0	0	0	0	0	2	2	6	64	0	2	1	0	0	0	38	3400	1	0	0	0																	0	0
38	0	0	0	0	0	0	0	0	0	2	3	4	82	0	2	2	0	0	0	38	4400	1	1	0	0																	0	0
38	0	0	0	0	0	0	0	0	3	2	3	4	60	0	2	0	0	0	0	38	2800	1	1	0	0	0																0	0	0
38	0	0	0	0	0	0	0	0	1	2	2	3	65	0	2	0	0	0	0	38	3000	1	0	0	0																	0	0
38	0	0	0	0	0	0	0	0	2	2	3	3	72	0	2	1	0	0	0	38	2700	1	0	0	0																	0	0
37	0	0	0	0	0	0	0	0	2	2	3	3	73	0	2	0	0	0	0	37	3300	1	0	0	0	0																0	0	0
38	0	0	0	0	0	0	0	0	0	2	3	6	80	0	1	1	0	0	0	38	3400	1	0	0																		0
38	0	0	0	0	0	0	0	0	1	2	2	3	86	0	0	0	0	0	0	38	2800	1	0	0	0	0																0	0	0
40	0	0	0	0	0	0	0	0	3	2	5	3	85	0	0	0	0	0	0	40	3000	1	0	0	0																	0	0
38	0	0	0	0	0	0	0	0	3	2	3	4	72	0	2	0	0	0	0	38	2800	1	0	0																		0
37	0	0	0	0	0	0	0	0	3	2	4	2	69	0	2	0	0	0	0	37	3100	1	0	0	0																	0	0
38	0	0	0	0	0	0	0	0	1	2	2	5	80	0	2	1	0	0	0	38	3500	0	0	0	0	0	0															0	0	0	0
39	0	0	0	0	0	0	0	0	3	2	4	6	90	0	1	0	0	0	0	39	3500	0	0	0	0	0	0															0	0	0	0
39	0	0	0	0	0	0	0	0	4	2	5	5	92	0	1	0	0	0	0	39	4000	1	0	0	0	0
39	0	0	0	0	0	0	0	0	2	2	4	5	95	0	1	0	0	0	0	39	3200	1	0	0	0	0
37	0	0	0	0	1	0	0	0	2	2	4	6	90	0	2	0	0	0	1	37	3200	1	0	0	0	0
38	0	0	0	0	1	0	0	0	0	2	3	4	65	0	1	0	0	0	1	38	2700	0	0	0	0	0	0	0	0	0														0	0	0	0	0
38	0	0	0	0	1	0	0	0	0	2	3	5	72	0	1	0	0	0	1	38	2900	0	0	0	0	0	0	0	0													0	0	0	0	0	0
38	0	0	0	0	0	0	0	0	2	2	3	4	70	0	2	0	0	0	0	38	3400	0	0	0	0	0																0	0	0
37	0	0	0	0	0	0	0	0	0	2	2		64	0	2	1	0	0	0	37	2800	1	0	0	0	0
38	0	0	0	0	0	0	0	0	1	2	3	6	72	0	2	1	0	0	0	38	3400	0	0	0	0																	0	0
39	0	0	0	0	0	0	0	0	0	2	2	4	78	0	2	2	0	0	0	39	2300	0	0	0	0																	0	0
40	0	0	0	0	0	0	0	0	4	2	3	4	74	0	3	2	0	0	0	40	2500	0	0	0	0																	0	0
39	0	0	0	0	0	0	0	0	2	2	3	2	72	0	3	2	0	0	0	39	3600	0	0	0	0																	0	0
39	0	0	0	0	0	0	0	0	2	2	3	4	80	0	2	2	0	0	0	39	2900	0	0	0	0																		0
40	0	0	0	0	0	0	0	0	1	2	4	3	57	0	1	0	0	0	0	40	3200	1	1	0	0	0	0															0	1	1	1
39	0	0	0	0	0	0	0	0	2	2	3	6	82	0	1	0	0	0	0	39	3500	0	0	0	0	0																0	0	0
39	0	0	0	0	0	0	0	0	1	2	4	4	92	0	0	0	0	0	0	39	3600	1	0	0	0																	0	0
38	0	0	0	0	0	0	0	0	2	2	4	3	68	0	2	0	0	0	0	38	3700	1	1	0	0	0																1	1	1
39	0	0	0	0	0	0	0	0	1	2	3	4	82	0	2	0	0	0	0	39	4300	1	1	0																		0
39	0	0	0	0	1	0	0	0	1	2	4	5	92	0	1	0	0	0	1	39	3200	1	0	0	0	0	0															0	0	0	0
40	0	0	0	0	1	0	0	0	1	2	3	2	67	0	1	1	0	0	1	40	3300	1	1	0																		0
41	0	0	0	0	0	0	0	0	5	2	4	3	79	0	1	0	0	0	0	41	3600	1	1	0	0	0	0															0	0	1	1
38	0	0	0	0	0	0	0	0	1	2	3	3	69	0	1	1	0	0	0	38	3300	1	1	0	0	0																0	1	1
37	0	0	0	0	0	0	0	0	1	2	2	4	73	0	2	0	0	0	0	37	3400	1	0	0	0																	0	0
37	0	0	0	0	0	0	0	0	1	2	2	4	62	0	0	0	0	0	0	37	2900	1	0	0	0	0																0	0	0
40	0	0	0	0	0	0	0	0	3	2	4	2	94	0	0	0	0	0	0	40	2900	1	1	0	0	0	0															0	0	1	1
38	0	0	0	0	1	0	0	0	0	2	4	4	115	0	2	0	0	0	1	38	3000	1	0	0	0	0																0	0	0
38	0	0	0	0	0	0	0	0	4	2	4	4	98	0	1	0	0	0	0	38	2900	0	0	0	0	0																0	1	1
40	0	0	0	0	0	0	0	0	2	2	4	4	84	0	2	0	0	0	0	40	3300	1	1	0	0																	0	0
39	0	0	0	0	0	0	0	0	2	2	3	4	68	0	2	0	0	0	0	39	3200	1	1	0	0	0																0	0	0
38	0	0	0	0	1	0	0	0	0	2	2	4	78	0	0	0	0	0	1	38	3200	1	0	0	0	0	0	0
39	0	0	0	0	0	0	0	0	4	2	3	3	88	0	0	0	0	0	0	39	3000	1	1	0	0	0																0	0	0
38	0	0	0	0	1	0	0	0	0	2	3	3	59	0	0	0	0	0	1	38	2300	1	1	0	0	0																0	0	0
40	0	0	0	0	0	0	0	0	0	2	2		57	0	2	0	0	0	0	40	3000	1	0	0	0	0	0															0	0	0	0
39	0	0	0	0	1	0	0	0	1	2	2	4	104	0	2	0	0	0	1	39	3500	1	0	0																		0
39	0	0	0	0	0	0	0	0	3	2	2	3	67	0	2	0	0	0	0	39	3000	1	1	0	0																	0	0
39	0	0	0	0	1	0	0	0	1	2	2	3	64	0	2	0	0	0	1	39	3100	1	0	0																		0
38	0	0	0	0	0	0	0	0	5	2	4	3	69	0	2	1	0	0	0	38	4300	0	0	0	0	0																0	0	0
39	0	0	0	0	0	0	0	0	4	2	5	3	64	0	1	0	0	0	0	39	3800	1	1	0	0																	1	1
38	0	0	0	0	0	0	0	0	1	2	3	6	71	1	2	1	0	0	0	38	3200	0	0	0	0																	0	0
39	0	0	0	0	2	0	0	0	1	2	2	4	70	0	2	0	0	0	2	39	3700	1	0	0	0																	0	0
40	0	0	0	0	0	0	0	0	2	2	3	4	96	0	0	1	0	0	0	40	3200	1	1	0	0	0	0															0	0	0	0
39	0	0	0	0	1	0	0	0	1	2	4	4	78	0	2	0	0	0	1	39	3400	1	0	0	0	0																0	0	0
38	0	0	0	0	1	0	0	0	0	2	2	3	64	0	0	0	0	0	1	38	2800	1	1	0	0																	1	1
40	0	0	0	0	0	0	0	0	0	2	2	3	68	1	2	1	0	0	0	40	3000	1	0																			0
38	0	0	0	0	1	0	0	0	0	2	2	4	80	0	1	1	0	0	1	38	3200	1	1	0	1	0																0	0	1
38	0	0	0	0	0	0	0	0	0	2	3	5	70	0	0	0	0	0	0	38	3200	1	0	0	0	0																0	0	0
40	0	0	0	0	1	0	0	0	0	2	3	3	66	0	2	0	0	0	1	40	3500	1	1	0	0	0																0	0	0
39	0	0	0	0	1	0	0	0	1	2	4	6	92	0	2	0	0	0	1	39	3200	0	0	0	0	0																0	0	0
39	0	0	0	0	0	0	0	0	2	2	2	6	82	3	2	0	0	0	0	39	2900	1	0	0																		1
38	0	0	0	0	0	0	0	0	0	2	3	3	74	3	2	1	0	0	0	38	3200	1	0	0																		0
39	0	0	0	0	1	0	0	0	1	2	3	4	74	0	2	0	0	0	1	39	3500	1	0	0	0	0																0	0	0
37	0	0	0	0	0	0	0	0	5	2	5	4	106	0	2	0	0	0	0	37	4000	1	0	0	0	0																0	0	0
38	0	0	0	0	0	0	0	0	1	2	3	4	75	0	1	0	0	0	0	38	2900	0	0	0	0	0	0	0														0	0	0	1	1
38	0	0	0	0	2	0	0	0	0	2	3	4	76	0	1	0	0	0	2	38	3500	1	1	0	0																	0	0
39	0	0	0	0	0	0	0	0	3	2	3	6	87	0	1	1	0	0	0	39	3200	1	0	0	0																	0	0
40	0	0	0	0	1	0	0	0	0	2	2	6	72	0	0	0	0	0	1	40	2800	1	0	0	0	0																0	1	1
37	0	0	0	0	0	0	0	0	1	2	2	4	73	1	1	0	0	0	0	37	2850	1	1	0	0	0	0															0	0	1	1
38	0	0	0	0	1	0	0	0	0	2	3	6	75	0	2	1	0	0	1	38	3200	1	0	0	0																	0	0
39	0	0	0	0	0	0	0	0	3	2	4	2	76	0	1	0	0	0	0	39	3900	1	0	0	0	0																0	0	0
40	0	0	0	0	0	0	0	0	4	2	4	6	70	0	2	0	0	0	0	40	3700	0	1	0																		1
39	0	0	0	0	0	0	0	0	1	2	3	3	74	0	2	0	0	0	0	39	3400	1	1	0	0																	1	1
39	0	0	0	0	0	0	0	0	4	2	5	5	87	0	1	0	0	0	0	39	3000	1	0	0	0	0
40	0	0	0	0	0	0	0	0	3	2	4	5	82	0	1	0	0	0	0	40	3700	1	1	0	0																	0	1
37	0	0	0	0	0	0	0	0	1	2	1	4	62	0		0			0	37	2600	1	1	0	0	0																0	0	0
41	0	0	0	0	0	0	0	0	1	2	1	3	60	0	2	0	0	0	0	41	3360	1	1	0	0	4																0	0	1
37	0	0	0	0	1	0	0	0	0	2	3		49	0	3	1	0	0	1	37	3000	1	0	0	0																	0	0
40	0	0	0	0	1	0	0	0	1	2	5	2	81	1	1	0	0	0	1	40	3490	1	0	0																		0
41	0	0	0	0	1	0	0	0	1	2	2	4	62	1	2	0	0	0	1	41	3000	1	1	0	0																	1	1
40	0	0	0	0	1	0	0	0	2	2	4	3	61	1	0	0	0	0	1	40	3300	1	0	0	0	0																1	1	1
38	0	0	0	0	0	0	0	0	5	2	4	5	92	0	1	0	0	0	0	38	3400	1	0	0	0	0																0	0	0
39	0	0	0	0	1	0	0	0	5	2	4	5	74	0	0	0	0	0	1	39	3700	1	1	0	0	0																0	0	0
40	0	0	0	0	0	0	0	0	3	2	5	6	85	0	1	0	0	0	0	40	2900	1	1	0	0																	0	1
38	0	0	0	0	0	0	0	0	0	2	3	5	69	1	2	1	0	0	0	38	3000	0	0	0	0	0																0	0	0
40	0	0	0	0	0	0	0	0	1	2	3	3	64	0	1	0	0	0	0	40	3400	0	0	0	0	0																0	0	0
37	0	0	0	0	0	0	0	0	2	2	5	4	70	0	1	0	0	0	0	37	2800	1	0	0	0	0	0	0														0	0	0	1	1
39	0	0	0	0	0	0	0	0	1	2	2	4	59	1	2	0	0	0	0	39	3000	1	1	4	0																	1	1
37	0	0	0	0	0	0	0	0	0	2	3	5	74	0	1	0	0	0	0	37	3100	0	0	0	0	0	0															0	0	0	0
39	0	0	0	0	1	0	0	0	0	2	3	5	65	0	2	0	0	0	1	39	2900	1	0	0	0																	0	0
37	0	0	0	0	0	0	0	0	2	2	3	6	85	0	1	0	0	0	0	37	3900	0	0	0	0	0																0	0	0
39	0	0	0	0	0	0	0	0	2	2	4	4	72	0	0	0	0	0	0	39	2900	1	1	0	0	0	0															0	1	1	1
41	0	0	0	0	2	0	0	0	0	2	3	3	63	0	1	0	0	0	2	41	3100	1	1	0	0	0																0	0	1
40	0	0	0	0	0	0	0	0	2	2	3	4	75	0	0	0	0	0	0	40	3100	0	0	0	0	0	0															0	0	0	0
41	0	0	0	0	0	0	0	0	3	2	4	3	65	0	0	0	0	0	0	41	3000	0	1	0	0																	0	1
39	0	0	0	0	0	0	0	0	0	2	4	3	74	1	2	1	0	0	0	39	3400	1	0	4	0																	0	0
39	0	0	0	0	0	0	0	0	2	2	3	4	68	0	2	1	0	0	0	39	3300	1	0	0	0																	0	0
41	0	0	0	0	1	0	0	0	0	2	3	4	62	2	0	0	0	0	1	41	3300	1	1	0	0																	1	1
38	0	0	0	0	1	0	0	0	1	2	3	4	79	0	2	0	0	0	1	38	3500	1	0	0	0	0	0															0	0	1	1
39	0	0	0	0	0	0	0	0	1	2	4	3	58	0	0	0	0	0	0	39	3800	1	0	0	0	0																0	0	0
38	0	0	0	0	0	0	0	0	1	2	3	5	74	0	1	0	0	0	0	38	3400	0	0	0	0	0																0	0	0
37	0	0	0	0	1	0	0	0	0	2	4	2	78	0	1	0	0	0	1	37	3000	1	0	0	0	0																0	0	0
39	0	0	0	0	0	0	0	0	0	2	2	2	60	0	2	1	0	0	0	39	3890	1	1	0	0	0																1	1	1
38	0	0	0	0	0	0	0	0	4	2	4	3	66	0	2	0	0	0	0	38	2700	1	1	0	0	0																0	1	1
38	0	0	0	0	0	0	0	0	1	2	3	2	65	0	1	2	0	0	0	38	3400	0	0	0	0																	0	0
40	0	0	0	0	0	0	0	0	5	2	4	3	86	0	2	1	0	0	0	40	3200	1	0	0	0																	0	0
40	0	0	0	0	1	0	0	0	0	2	2	3	78	0	1	0	0	0	1	40	2900	1	0	0	0	0																0	0	0
37	0	0	0	0	0	0	0	0	0	2	1	4	65	0	0	0	0	0	0	37	3000	1	0	0																		0	0
39	0	0	0	0	1	0	0	0	0	2	2	4	65	0	2	1	0	0	1	39	3600	1	1	0	0	0																0	0	0
39	0	0	0	0	1	0	0	0	1	2	3	4	84	0	1	0	0	0	1	39	3200	0	0	0	0	0																0	0	0
39	0	0	0	0	1	0	0	0	2	2	4	1	84	0	2	0	0	0	1	39	3400	1	0	0	0	0																0	0	0
41	0	0	0	0	0	0	0	0	2	2	4	4	86	0	0	0	0	0	0	41	3000	1	0	0	0	0	0	0														0	0	1	1	1
41	0	0	0	0	0	0	0	0	2	2	4	4	86	0	0	0	0	0	0	41	3000	1	0	0	0	0	0															0	0	1	1
39	0	0	0	0	0	0	0	0	2	2	3	3	73	0	3	2	0	0	0	39	4200	0	0	0	0																	0	0
38	0	0	0	0	0	0	0	0	7	2	5	3		0	2	0	0	0	0	38	4100	1	0	0	0	0																0	0	0
37	0	0	0	0	1	0	0	0	0	2	2	2	58	0	1	0	0	0	1	37	2700	1	0	0	0	0	0															0	0	0	0
39	0	0	0	0	1	0	0	0	1	2	3	5	86	0	1	0	0	0	1	39	3400	1	0	0	0	0																0	0	0
38	0	0	0	0	0	0	0	0	1	2	2	2	72	0	2	1	0	0	0	38	3500	0	0	0	0	0																0	0	0
39	0	0	0	0	0	0	0	0	2	2	3	3	80	1	1	0	0	0	0	39	3300	0	0	0	0	0																0	0	0
38	0	0	0	0	0	0	0	0	0	2	2	6	81	0	2	1	0	0	0	38	3500	0	0	0	0	0																0	0	0
41	0	0	0	0	0	0	0	0	2	2	3	6	92	0	1	0	0	0	0	41	3600	0	1	0	0	0																0	0	0
40	0	0	0	0	0	0	0	0	6	2	5		76	0	1	1	0	0	0	40	3400	0	0	0	0	0																0	0	0
39	0	0	0	0	1	0	0	0	2	2	5	4	81	0	1	0	0	0	1	39	3900	0	0	0	0	0	0															0		0	0
37	0	0	0	0	0	0	0	0	0	2	2	6	79	0	1	0	0	0	0	37	2700	0	0	0	0	0	0															0	0	0	0
37	0	0	0	0	0	0	0	0	2	2	2	6	75	0	1	0	0	0	0	37	2800	0	0	0	0	0	0															0	0	0	0
38	0	0	0	0	1	0	0	0	0	2	2	4	72	0	1	0	0	0	1	38	2800	0	0	0	0	0	0	0	0	0												0	0	0	0	0	0	0
38	0	0	0	0	0	0	0	0	0	2	3	4	98	0	1	0	0	0	0	38	3000	0	0	0	0	0																0	0	0
38	0	0	0	0	1	0	0	0	0	2	1	6	67	0	1	0	0	0	1	38	3500	0	0	0	0	0	0	0	0	0	0											0	0	0	0	1	1	1	1
38	0	0	0	0	0	0	0	0	0	2	3	5	65	0	1	0	0	0	0	38	2500	1	0	0	0	0	0															0	0	0	0
38	0	0	0	0	0	0	0	0	0	2	2	4	75	0	1	0	0	0	0	38	3000	0	1	0	0	0	0	0	0	0												0	0	0	0	0	1	1
40	0	0	0	0	0	0	0	0	3	2	5	3	74	1	2	2	0	0	0	40	3700	1	1	0	0																	0	0
38	0	0	0	0	0	0	0	0	2	2	2	6	75	0	1	0	0	0	0	38	3100	0	0	0	0	0	0															0	0	0	0
38	0	0	0	0	0	0	0	0	1	2	5	5	80	0	1	0	0	0	0	38	2900	0	0	0	0	0	0	0	0	0												0	0	0	0	1	1	1
37	0	0	0	0	1	0	0	0	2	2	3	4	65	0	1	0	0	0	1	37	2600	0	0	0	0	0	0															0	0	0	0
38	0	0	0	0	1	0	0	0	0	2	2	6	95	0	1	0	0	0	1	38	3000	0	0	0	0	0	0															0	0	0	0
38	0	0	0	0	1	0	0	0	1	2	4	4	89	0	1	0	0	0	1	38	3500	0	0	0	0	0																0	0	0
37	0	0	0	0	1	0	0	0	1	2	3	3	78	0	1	0	0	0	1	37	3100	0	0	0	0	0	0															0	0	0	0
40	0	0	0	0	0	0	0	0	2	2	3	4	74	0	2	0	0	0	0	40	3500	0	0	0	0	0																0	0	0
39	0	0	0	0	0	0	0	0	0	2	3	4	69	0	1	0	0	0	0	39	2900	0	0	0	0	0	0															0	0	0	0
38	0	0	0	0	0	0	0	0	2	2	2	2	55	0	2	0	0	0	0	38	3550	1	0	0	0	0																0	0	0
37	0	0	0	0	0	0	0	0	1	2	3	2	68	0	1	0	0	0	0	37	3080	1	0	0	0	0	0	0														0	0	0	0	0
38	0	0	0	0	0	0	0	0	4	2	5	3	82	0	0	0	0	0	0	38	3700	1	0																			0	0	0	0	0
38	0	0	0	0	0	0	0	0	1	2	2	3	70	0	0	0	0	0	0	38	2790	1	0	0	0	0																0	0	0
38	0	0	0	0	0	0	0	0	2	2	4	4	87	0	1	0	0	0	0	38	3000	1	0	0	0	0	0															0	0	0	0
38	0	0	0	0	0	0	0	0	2	2	5	4	84	0	2	0	0	0	0	38	3340	1	0	0	0	0																0	0	0
38	0	0	0	0	0	0	0	0	4	2	5	4	89	0	0	1	0	0	0	38	3300	1	0	0	1	1																0	0	0
38	0	0	0	0	0	0	0	0	2	2	3	2	72	0	0	0	0	0	0	38	2740	1	0	0	0	0																0	0	0
37	0	0	0	0	0	0	0	0	0	2	3	4	82	0	1	0	0	0	0	37	2960	1	1	0	0	0																0	0	0
37	0	0	0	0	0	0	0	0	4	2	5	3	68	0	1	0	0	0	0	37	3180	0	0	0	0																	0	0
38	0	0	0	0	0	0	0	0	1	2	3	3	72	0	1	0	0	0	0	38	3000	1	0	0	0																	0	0
38	0	0	0	0	0	0	0	0	1	2	2	4	68	0	2	0	0	0	0	38	2890	1	1	0	0	0	0															0	0	0	0
39	0	0	0	0	0	0	0	0	1	2	3	4	60	0	0	0	0	0	0	39	3260	1	0	0	0																	0	0
37	0	0	0	0	1	0	0	0	1	2	3	2	92	1	1	0	0	0	1	37	3820	1	0	0	0	1	1	1														0	0	1	1	1
40	0	0	0	0	0	0	0	0	2	2	3	2	66	1	2	2	0	0	0	40	3000	1	0	0	0																	0	0
37	0	0	0	0	1	0	0	0	0	2	2	4	62	0	1	2	0	0	1	37	3500	0	0	0	0	0	0															0	0	0	0
38	0	0	0	0	0	0	0	0	3	2	4	4	70	0	2	1	0	0	0	38	3890	0	0	0	0																	0	0
37	0	0	0	0	0	0	0	0	3	2	4	5	70	0	1	0	0	0	0	37	2910	1	0	0	0																	0	0
38	0	0	0	0	1	0	0	0	0	2	3	4	71	1	3	1	0	0	1	38	3540	1	0	0	0																	0	0
38	0	0	0	0	0	0	0	0	1	2	2	5	78	0	2	0	0	0	0	38	3300	1	1	0	0	1	1															0	0	0	0
38	0	0	0	0	0	0	0	0	1	2	3	4	82	0	2	0	0	0	0	38	3300	1	1	0	0	4	0	0	0	0	0	0										0	0	0	0	0	0	0	0
37	0	0	0	0	0	0	0	0	0	2	2	4	74	0	1	1	0	0	0	37	2950	1	0	0	0	0																0	0	0
38	0	0	0	0	1	0	0	0	1	2	5	5	70	0	1	0	0	0	1	38	3640	1	0	0	0	0																0	1	1
38	0	0	0	0	0	0	0	0	0	2	2	3	58	0	1	0	0	0	0	38	3500	1	0	0	0	0																0	0	0
37	0	0	0	0	1	0	0	0	1	2	3	4	60	0	1	0	0	0	1	37	2940	1	0	0	0	0	0															0	0	0	0
38	0	0	0	0	0	0	0	0	2	2	3	3	58	0	2	2	0	0	0	38	3500	0	0	0	0																	0	0
37	0	0	0	0	0	0	0	0	1	2	4	3	65	0	1	0	0	0	0	37	3200	1	0	0	0	0	0															0	0	0	0
39	0	0	0	0	0	0	0	0	1	2	3	3	62	1	1	1	0	0	0	39	3920	1	0	0	0	0	0	0	0													0	0	0	0	0	1
38	0	0	0	0	1	0	0	0	0	2	3	5	90	1	1	0	0	0	1	38	3200	1	0	0	0																	0	0
40	0	0	0	0	0	0	0	0	6	2	3	3	74	1	2	0	0	0	0	40	2700	1	0	0	0																	0	0
40	0	0	0	0	1	0	0	0	1	2	3	3	68	0	2	0	0	0	1	40	3500	1	0	0	0																	0	0
38	0	0	0	0	0	0	0	0	1	2	4	2	58	0	1	0	0	0	0	38	3520	1	0	0	0																	0	0
38	0	0	0	0	1	0	0	0	0	2	2	3	62	0	1	0	0	0	1	38	2900	1	0	0	0																	0	0
38	0	0	0	0	0	0	0	0	2	2	4	4	68	0	1	0	0	0	0	38	2980	1	0	0	0																	0	0
38	0	0	0	0	0	0	0	0	1	2	3	3	59	0	2	1	0	0	0	38	3300	1	0	0	0																	0	0
37	0	0	0	0	0	0	0	0	3	2	4	4	69	0	1	0	0	0	0	37	2700	1	0	0	0																	0	0
38	0	0	0	0	0	0	0	0	1	2	2	3	65	0	2	1	0	0	0	38	3890	1	0	0	0																	0	0
39	0	0	0	0	0	0	0	0	1	2	3	4	69	1	2	1	0	0	0	39	3900	1	0	0	0																	0	0
38	0	0	0	0	0	0	0	0	1	2	1	2	65	0	2	0	0	0	0	38	2700	1	1	0	0	0																0	0	0
40	0	0	0	0	0	0	0	0	4	2	5	3	78	0	2	0	0	0	0	40	3300	1	0	0	0	0																0	0	0
38	0	0	0	0	0	0	0	0	1	2	3	4	72	0	3	1	0	0	0	38	2500	0	0	0	0	0																0	0	0
38	0	0	0	0	0	0	0	0	4	2	4	4	78	0	2	1	0	0	0	38	4000	1	0	0	0																	0	0
37	0	0	0	0	0	0	0	0	2	2	3	4	63	0	3	2	0	0	0	37	2650	1	1	0	0	0																0	1	1
41	0	0	0	0	1	0	0	0	0	2	2	4	62	1	0	1	0	0	1	41	3200	1	0	0																		0
38	0	0	0	0	0	0	0	0	2	2	4	2	72	0	1	0	0	0	0	38	2890	1	0	0	0																	0	0
37	0	0	0	0	0	0	0	0	1	2	2	3	60	1	2	1	0	0	0	37	2700	1	0	0	0	0																0	1	1
39	0	0	0	0	0	0	0	0	1	2	3	3	66	0	3	2	0	0	0	39	3350	1	0	0	0																	0	0
39	0	0	0	0	1	0	0	0	2	2	4	4	77	0	1	0	0	0	1	39	3300	1	1	0	0																	1	1
38	0	0	0	0	0	0	0	0	3	2	5	4	74	1	0	0	0	0	0	38	3300	1	0	0	0	0																0	0	0
38	0	0	0	0	1	0	0	0	0	2	2	3	58	0	2	0	0	0	1	38	2500	1	0	0	0																	0	0
40	0	0	0	0	0	0	0	0	1	2	5	4	114	0	2	0	0	0	0	40	3000	1	0	0	0	0																0	0	0
38	0	0	0	0	0	0	0	0	7	2	5	3	78	1	3	2	0	0	0	38	4160	1	0	0	0																	0	0
37	0	0	0	0	0	0	0	0	2	2	3	6	72	0	0	0	0	0	0	37	3600	1	1	0	0	0																0	0	0
38	0	0	0	0	0	0	0	0	1	2	3	3	64	0	0	1	0	0	0	38	3790	1	0	0	0																	0	0
38	0	0	0	0	0	0	0	0	1	2	3	3	75	0	0	0	0	0	0	38	3490	1	0			0																0	0	0
39	0	0	0	0	0	0	0	0	2	2	4	4	88	1	1	0	0	0	0	39	3400	1	0	0	0																	1	1
40	0	0	0	0	0	0	0	0	2	2	2	4	78	1	2	0	0	0	0	40	3300	1	0	0	0	0																0	0	0
38	0	0	0	0	0	0	0	0	2	2	3	4	89	0	1	0	0	0	0	38	3400	1	0	0	0	0																0	0	0
38	0	0	0	0	0	0	0	0	4	2	4	3	59	0	2	1	0	0	0	38	3500	1	0	0	0																	0	0
38	0	0	0	0	0	0	0	0	1	2	5	6	76	0	2	1	0	0	0	38	2870	1	1	0	0	0																0	0	0
37	0	0	0	0	0	0	0	0	3	2	2	5	94	0	2	2	0	0	0	37	3100	1	0	0	0																	0	0
37	0	0	0	0	0	0	0	0	1	2	3	3	69	0	2	0	0	0	0	37	2960	1	0	0	0																	0	0
37	0	0	0	0	1	0	0	0	0	2	3	2	65	0	1	1	0	0	1	37	3150	1	0	0	0																	0	0
37	0	0	0	0	0	0	0	0	1	2	3	2	74	0	2	2	0	0	0	37	4020	1	0	0	0																	0	0
40	0	0	0	0	0	0	0	0	0	2	1	1	49	0	2	0	0	0	0	40	2800	1	0	0	0																	0	0
39	0	0	0	0	0	0	0	0	3	2	3	5	57	1	2	0	0	0	0	39	3300	1	0	0	0																	0	0
37	0	0	0	0	0	0	0	0	0	2	2	4	55	0	2	0	0	0	0	37	3900	1	1	0	0	0																1	1	1
39	0	0	0	0	1	0	0	0	0	2	1	2	68	0	0	0	0	0	1	39	3700	1	0	0	0	0	0															0	0	0	0
39	0	0	0	0	0	0	0	0	1	2	4	6	73	0	2	0	0	0	0	39	3700	1	0	0																		0
37	0	0	0	0	1	0	0	0	0	2	3	4	72	0	2	1	0	0	1	37	2880	1	0	0	0	0	0															0	0	0	0
40	0	0	0	0	0	0	0	0	2	2	4	6	115	0	0	0	0	0	0	40	3800	1	1	0	0																	0	1
39	0	0	0	0	0	0	0	0	1	2	4	2	89	0	0	0	0	0	0	39	3400	1	1	0	0																	0	0
41	0	0	0	0	0	0	0	0	3	2	4	4	79	0	1	0	0	0	0	41	3600	1	1	0	0																	0	0
38	0	0	0	0	1	0	0	0	1	2	3	3	70	0	1	0	0	0	1	38	3980	1	0	0	0	0																0	0	0
41	0	0	0	0	1	0	0	0	0	2	2	4	86	3	1	0	0	0	1	41	3500	1	0	0																		0
39	0	0	0	0	1	0	0	0	0	2	2	4	74	0	2	0	0	0	1	39	3200	1	1	0	0																	1	1
39	0	0	0	0	1	0	0	0	1	2	5	5	77	0	1	1	0	0	1	39	3650	1	1	0	0																	0	0
39	0	0	0	0	1	0	0	0	0	2	2	4	58	0	0	0	0	0	1	39	3000	1	1	0	0																	1	1
39	0	0	0	0	0	0	0	0	3	2	4	4	89	0	0	0	0	0	0	39	3500	1	0	0	0																	1	1
38	0	0	0	0	0	0	0	0	3	2	3	2	64	0	0	0	0	0	0	38	3200	1	0	0	0	0																0	0	0
38	0	0	0	0	0	0	0	0	3	2	3	4	100	0	2	0	0	0	0	38	3600	0	1	0	0																	0	0
38	0	0	0	0	1	0	0	0	1	2	3	4	84	0	1	0	0	0	1	38	3470	1	1	0	0	0																0	0	1
38	0	0	0	0	0	0	0	0	1	2	3	4	51	0	0	1	0	0	0	38	3700	1	0	0																		0
38	0	0	0	0	1	0	0	0	1	2	2	4	75	0	1	0	0	0	1	38	3300	1	0	0	0	0																0	0	0
40	0	0	0	0	0	0	0	0	5	2	5	4	68	0	0	1	0	0	0	40	4400	1	1	0	0																	0	0
39	0	0	0	0	1	0	0	0	0	2	3	5	59	1	0	0	0	0	1	39	3400	1	0	0	0	0																0	1	1
39	0	0	0	0	0	0	0	0	2	2	4	3	75	0	0	0	0	0	0	39	2900	1	0	0	0																	0	0
40	0	0	0	0	0	0	0	0	2	2	2	3	68	0	0	0	0	0	0	40	3300	1	1	0	0	0	0															0	0	1	1
37	0	0	0	0	0	0	0	0	1	2	3	4	63	0	1	0	0	0	0	37	3400	1	1	0	0																	0	0
38	0	0	0	0	1	0	0	0	1	2	3	3	85	0	2	0	0	0	1	38	4000	1	1	0																		1
38	0	0	0	0	1	0	0	0	0	2	4	1	82	0	2	1	0	0	1	38	3900	1	1	0	0																	0	0
38	0	0	0	0	0	0	0	0	0	2	3	2	94	0	2	0	0	0	0	38	2600	1	0	0	0																	0	0
38	0	0	0	0	0	0	0	0	2	2	3	4	64	0	1	0	0	0	0	38	3860	1	1	0	0	0																0	0	1
40	0	0	0	0	1	0	0	0	0	2	2	3	56	0	0	0	0	0	1	40	3100	1	1	0	0																	1	1
37	0	0	0	0	1	0	0	0	0	2	2	6	71	0	2	0	0	0	1	37	4100	1	1	0	0																	0	1
38	0	0	0	0	0	0	0	0	3	2	4	4	69	0	0	0	0	0	0	38	3400	1	0	0	0	0																0	0	0
38	0	0	0	0	0	0	0	0	1	2	3	4	67	0	2	0	0	0	0	38	3200	1	0	0	0																	0	1
39	0	0	0	0	0	0	0	0	2	2	3	4	84	0	2	0	0	0	0	39	3200	1	1	0	0																	0	1
40	0	0	0	0	0	0	0	0	2	2	3	4	60	0	0	1	0	0	0	40	3200	1	0	0																		0
38	0	0	0	0	0	0	0	0	2	2	4	6	85	0	2	0	0	0	0	38	3300	1	0	0	0																	0	0
40	0	0	0	0	0	0	0	0	3	2	4	4	72	0	1	0	0	0	0	40	3300	1	1	0	0																	1	1
37	0	0	0	0	0	0	0	0	1	2	2	4	79	0	1	0	0	0	0	37	3000	1	0	0	0	0	0															0	0	0	0
37	0	0	0	0	1	0	0	0	3	2	3	3	61	0	2	0	0	0	1	37	3280	1	0		0	0	0															0	0	1	1
38	0	0	0	0	0	0	0	0	1	2	2	3	76	1	2	2	0	0	0	38	2900	1	0	0	0																	0	0
38	0	0	0	0	0	0	0	0	4	2	4	4	105	0	1	0	0	0	0	38	3800	1	0	0	0	0																0	0	0
38	0	0	0	0	1	0	0	0	2	2	3	4	74	0	0	0	0	0	1	38	3900	1	0	0	0																	0	0
38	0	0	0	0	0	0	0	0	2	2	4	5	74	0	3	1	0	0	0	38	2800	1	0	0	0	0																0	0	0
38	0	0	0	0	0	0	0	0	1	2	3	4	78	0	2	0	0	0	0	38	3000	1	0	0	0																	0	0
38	0	0	0	0	1	0	0	0	1	2	3	3	59	0	0	1	0	0	1	38	3080	1	0	0	0																	0	0
40	0	0	0	0	0	0	0	0	1	2	2	2	78	0	2	1	0	0	0	40	2600	1	0	0	0																	0	0
39	0	0	0	0	0	0	0	0	3	2	3	3	63	0	0	1	0	0	0	39	3000	1	0	0	0	0																0	0	0
38	0	0	0	0	0	0	0	0	4	2	5	4	84	0	0	0	0	0	0	38	3590	0	0	0	0																	0	0
38	0	0	0	0	0	0	0	0	3	2	5	4	79	0	2	0	0	0	0	38	2450	1	0	0	0	0																0	0	0
38	0	0	0	0	0	0	0	0	3	2	4	6	76	0	2	1	0	0	0	38	3200	1	0	0	0																	0	0
37	0	0	0	0	1	0	0	0	1	2	3	3	74	0	1	0	0	0	1	37	2700	1	0	0	0	0																0	0	0
38	0	0	0	0	0	0	0	0	1	2	3	3	71	0	3	0	0	0	0	38	3000	1	0	0	0																	0	0
38	0	0	0	0	0	0	0	0	3	2	3	4	96	0	1	0	0	0	0	38	4300	1	0	0	0	0																0	0	0
37	0	0	0	0	1	0	0	0	0	2	2	3	60	0	1	0	0	0	1	37	3500	1	0	0	0	0																0	0	0
37	0	0	0	0	0	0	0	0	2	2	4	2	67	0	1	0	0	0	0	37	2980	1	0	0	0	0	0															0	0	0	0
38	0	0	0	0	0	0	0	0	1	2	2	4	62	0	1	0	0	0	0	38	3600	1	0	0	0	0																0	0	0
38	0	0	0	0	0	0	0	0	1	2	3	4	58	0	1	0	0	0	0	38	3700	1	0	0	0																	0	0
37	0	0	0	0	1	0	0	0	0	2	2	4	65	0	1	0	0	0	1	37	3200	1	0	0	0	0																0	0	0
38	0	0	0	0	0	0	0	0	3	2	5	4	75	0	1	0	0	0	0	38	3500	1	0	0	0	0																0	0	0
37	0	0	0	0	0	0	0	0	3	2	4	4	58	0	2	1	0	0	0	37	3100	1	0	0	0	0																0	0	0
38	0	0	0	0	0	0	0	0	0	2	2	4	60	0	0	0	0	0	0	38	3700	1	0	0	0	0																0	0	0
38	0	0	0	0	0	0	0	0	3	2	3	4	78	0	2	0	0	0	0	38	3790	1	1	0	0	0																0	0	0
38	0	0	0	0	0	0	0	0	4	2	4	4	98	0	1	0	0	0	0	38	2900	0	0	0	0	0																0	1	1
39	0	0	0	0	1	0	0	0	0	2	3	4	92	0	1	0	0	0	1	39	3200	1	0	0	0	0																0	0	0
40	0	0	0	0	0	0	0	0	1	2	5	5	88	0	2	2	0	0	0	40	3500	0	0	0	0	0																0	0	0
39	0	0	0	0	1	0	0	0	1	2	2	3	73	0	1	0	0	0	1	39	3200	1	0	0	0	0																0	0	0
38	0	0	0	0	0	0	0	0	0	2	3	2	58	0	0	0	0	0	0	38	3900	1	0	0																		0
41	0	0	0	0	1	0	0	0	0	2	2	6	91	0	0	0	0	0	1	41	3100	1	0	0	0	0																0	0	0
40	0	0	0	0	0	0	0	0	2	2	4	5	84	0	1	0	0	0	0	40	3100	1	0	0	0	0																0	0	0
38	0	0	0	0	1	0	0	0	0	2	2	2	72	0	1	0	0	0	1	38	2900	1	0	0	0	0	0															0	0	0	0
38	0	0	0	0	0	0	0	0	2	2	3	3	76	0	1	0	0	0	0	38	3100	1	1	0	0	0	0															0	0	1	1
38	0	0	0	0	1	0	0	0	1	2	4	5	80	0	1	0	0	0	1	38	3200	1	0	0	0	0	0	0														0	0	1	1	1
38	0	0	0	0	1	0	0	0	0	2	3	3	60	0	1	0	0	0	1	38	3100	1	0	0	0	0	0															0	0	0	0
38	0	0	0	0	0	0	0	0	1	2	3	3	63	0	1	0	0	0	0	38	3800	1	0	0	0	0	0															0	0	0	0
37	0	0	0	0	0	0	0	0	0	2	3	2	64	0	2	0	0	0	0	37	2900	1	1	0	0																	0	1
41	0	0	0	0	0	0	0	0	0	2	2	5	64	0	0	0	0	0	0	41	3800	0	1	0	0	0	0	0	0	0	0											0	0	0	0	1	1	1	1
38	0	0	0	0	0	0	0	0	3	2	4	4	68	0	1	0	0	0	0	38	3000	1	0	0	0	0																0	0	0
40	0	0	0	0	0	0	0	0	0	2	2	4	85	0	0	0	0	0	0	40	3200	1	0	0	0	0																0	0	0
40	0	0	0	0	0	0	0	0	0	2	2	3	64	0	1	0	0	0	0	40	3130	1	0	0	0	0																0	0	0
41	0	0	0	0	0	0	0	0	1	2	3	3	70	0	0	1	0	0	0	41	3500	1	0	0	0																	0	0
38	0	0	0	0	0	0	0	0	2	2	3	4	86	0	1	0	0	0	0	38	3800	1	0	0	0	0																0	0	0
39	0	0	0	0	0	0	0	0	2	2	3	3	60	0	1	0	0	0	0	39	2780	1	0	0	0	0																0	0	0
39	0	0	0	0	0	0	0	0	0	2	3	3	64	0	0	0	0	0	0	39	3300	1	0	0	0	0																0	0	0
38	0	0	0	0	0	0	0	0	4	2	4	1	66	0	2	2	0	1	0	38	2730	0	0	0	0	0																0	0	0
39	0	0	0	0	0	0	0	0	3	2	3	3	63	0	1	0	0	0	0	39	3100	1	0	0	0	0																0	0	0
39	0	0	0	0	1	0	0	0	0	2	4	4	75	3	0	1	0	0	1	39	3400	1	0	0	0																	0	0
37	0	0	0	0	0	0	0	0	1	2	5	4	114	1	2	0	0	0	0	37	3300	1	0	0	0																	0	0
38	0	0	0	0	0	0	0	0	1	2	3	2	64	0	0	0	0	0	0	38	2800	1	1	0	0																	1	1
38	0	0	0	0	0	0	0	0	4	2	3	4	76	0	3	0	0	0	0	38	3600	1	0	0	0	0																0	0	0
38	0	0	0	0	0	0	0	0	2	2	3	4	70	0	3	1	0	0	0	38	3200	1	0	0	0																	0	0
40	0	0	0	0	0	0	0	0	3	2	4	3	74	0	0	0	0	0	0	40	2750	1	0	0	0	0																0	0	0
39	0	0	0	0	0	0	0	0	2	2	2	2	74	0	2	0	0	0	0	39	3300	1	1	0	0	0																0	0	0
38	0	0	0	0	0	0	0	0	1	2	4	4	98	0	0	0	0	0	0	38	3800	1	1	0	0	0																0	1	1
38	0	0	0	0	0	0	0	0	4	2	5	4	70	0	1	0	0	0	0	38	4000	1	0	0	0	0																0	0	0
38	0	0	0	0	0	0	0	0	2	2	3	3	63	0	2	1	0	0	0	38	3003	1	0	0	0	0																0	0	0
38	0	0	0	0	0	0	0	0	2	2	3	3	63	0	1	2	0	0	0	38	3350	1	0	0	0	0																0	0	0
38	0	0	0	0	1	0	0	0	2	2	2	5	76	0	2	0	0	0	1	38	2800	1	1	0	0	0																0	0	0
39	0	0	0	0	0	0	0	0	2	2	3	3	78	0	1	0	0	0	0	39	3440	1	0	0	0	0																0	0	0
38	0	0	0	0	1	0	0	0	1	2	3	3	72	0	0	0	0	0	1	38	3600	1	0	0	0	0																0	1	1
40	0	0	0	0	1	0	0	0	1	2	4	2	54	0	0	0	0	0	1	40	3400	1	1	0	0																	1	1
37	0	0	0	0	0	0	0	0	2	2	4	4	73	0	3	2	0	0	0	37	3500	1	0	0	0	0																0	0	0
38	0	0	0	0	0	0	0	0	4	2	3	4	86	0	2	0	0	0	0	38	3400	1	0	0	0	0																0	0	0
38	0	0	0	0	0	0	0	0	1	2	3	4	73	0	3	2	0	0	0	38	4050	1	0	0	0	0																0	0	0
38	0	0	0	0	1	0	0	0	0	2	1	2	58	0	0	0	0	0	1	38	3070	1	0	0	0	0																0	0	0
38	0	0	0	0	1	0	0	0	0	2	2	4	59	0	3	1	0	0	1	38	3200	1	0	0	0																	0	0
39	0	0	0	0	0	0	0	0	4	2	5	5	68	0	3	2	0	0	0	39	3800	1	0	0	0																	0	0
38	0	0	0	0	0	0	0	0	1	2	2	3	77	0	1	0	0	0	0	38	3200	1	0	0	0	0	0															0	0	0	0
38	0	0	0	0	1	0	0	0	0	2	2	4	68	3	3	2	0	0	1	38	3100	1	0	0	0																	0	0
38	0	0	0	0	1	0	0	0	0	2	2	4	90	0	1	0	0	0	1	38	3300	1	1	0	0	0	0															0	0	0	0
38	0	0	0	0	0	0	0	0	1	2	2	5	55	0	2	0	0	0	0	38	3800	1	0	0	0																	0	0
38	0	0	0	0	0	0	0	0	2	2	3	4	78	0	2	1	0	0	0	38	3250	1	1	0																		0
38	0	0	0	0	1	0	0	0	0	2	2	3	59	0	1	0	0	0	1	38	2940	1	1																			0	0	0
38	0	0	0	0	1	0	0	0	0	2	3	3	60	0	0	0	0	0	1	38	2500	1	0	0	0	0																0	0	0
38	0	0	0	0	0	0	0	0	0	2	1	3	58	0	1	0	0	0	0	38	3006	1	0	0	0	0																0	0	0
39	0	0	0	0	1	0	0	0	1	2	3	3	61	0	2	0	0	0	1	39	2700	1	0	0	0																	0	0
38	0	0	0	0	0	0	0	0	1	2	2	3	68	0	1	0	0	0	0	38	3210	1	0	0	0																	0	0
41	0	0	0	0	1	0	0	0	1	2	4	3	65	0	0	0	0	0	1	41	3300	1	1	0	0	0																1	1	1
39	0	0	0	0	0	0	0	0	3	2	3	4	68	0	2	1	0	0	0	39	3610	1	0	0	0																	0	0
38	0	0	0	0	0	0	0	0	1	2	3	3	76	0	0	0	0	0	0	38	3000	1	0	0	0	0																0	0	0
38	0	0	0	0	0	0	0	0	3	2	4	4	62	0	1	0	0	0	0	38	2900	1	1	0	0	0	0															0	0	1	1
39	0	0	0	0	1	0	0	0	0	2	2	4	60	0	1	1	0	0	1	39	2600	1	1	0	0																	1	1
38	0	0	0	0	0	0	0	0	1	2	3	4	70	0	2	1	0	0	0	38	2800	1	0	0	0																	0	0
38	0	0	0	0	0	0	0	0	2	2	3	4	68	0	1	0	0	0	0	38	3420	1	0	0	0	0																0	0	0
37	0	0	0	0	0	0	0	0	0	2	3	3	69	0	1	0	0	0	0	37	2700	1	0	0	0	0																0	0	0
38	0	0	0	0	0	0	0	0	3	2	5	4	70	0	2	0	0	0	0	38	4100	1	0	0	0	0																0	0	0
38	0	0	0	0	0	0	0	0	2	2	3	4	87	0	1	0	0	0	0	38	3200	1	1	0	0																	0	0
37	0	0	0	0	1	0	0	0	0	2	1	3	70	0	2	2	0	0	1	37	2700	1	0	0	0																	0	0
38	0	0	0	0	0	0	0	0	1	2	2	4	64	0	3	2	0	0	0	38	3800	0	0	0	0																	0	0
38	0	0	0	0	0	0	0	0	3	2	3	4	63	0	1	0	0	0	0	38	3500	1	0	0	0																	0	0
37	0	0	0	0	0	0	0	0	3	2	3	4	63	1	1	0	0	0	0	37	3170	1	0	0	0																	0	0
40	0	0	0	0	0	0	0	0	2	2	2	3	85	1	0	0	0	0	0	40	3600	1	0	0	0	0																0	0	0
40	0	0	0	0	1	0	0	0	2	2	4	1	65	0	2	0	0	0	1	40	2800	0	0	0	0	0																0	0	0
38	0	0	0	0	1	0	0	0	1	2	3	4	66	0	1	0	0	0	1	38	3200	1	0	0	0																	0	0
39	0	0	0	0	0	0	0	0	0	2	2	3	64	0	0	0	0	0	0	39	3000	1	0	0	0	0																0	0	0
38	0	0	0	0	1	0	0	0	0	2	2	4	72	0	0	0	0	0	1	38	3500	1	0	0	0	0	0															0	0	1	1
38	0	0	0	0	1	0	0	0	0	2	3	5	84	0	1	0	0	0	1	38	3600	1	1	0	0	1	0															0	0	1	1
40	0	0	0	0	0	0	0	0	3	2	4	4	84	0	0	0	0	0	0	40	3500	1	1	0	0																	1	1
39	0	0	0	0	0	0	0	0	2	2	4	5	64	1	1	1	0	0	0	39	3400	1	1	0																		0
40	0	0	0	0	1	0	0	0	0	2	3	4	70	0	0	0	0	0	1	40	3600	1	1	0	0	0																0	1	1
38	0	0	0	0	0	0	0	0	0	2	3	6	69	0	2	1	0	0	0	38	3600	1	1	0	0																	1	1
39	0	0	0	0	1	0	0	0	0	2	3	3	82	0	2	0	0	0	1	39	3200	1	1	0	4	0	0															0	0	1	1
39	0	0	0	0	1	0	0	0	2	2	3	4	80	1	0	0	0	0	1	39	4800	1	1	4	0																	1	1
39	0	0	0	0	1	0	0	0	0	2	4	4	85	0	0	0	0	0	1	39	3300	1	0	0	0	0																0	0	0
40	0	0	0	0	0	0	0	0	4	2	5	2	71	0	0	0	0	0	0	40	3400	1	0	0	0	0	0	0	0	0												0	0	1	1	1	1	1
38	0	0	0	0	0	0	0	0	0	2	1	4	78	0	2	2	0	0	0	38	2600	1	1	0	1	1																0	0	0
38	0	0	0	0	0	0	0	0	3	2	2	4	70	1	3	2	0	1	0	38	3380	1	0	0	0	0																0	0	0
41	0	0	0	0	0	0	0	0	3	2	4	3	78	0	2	0	0	0	0	41	2900	1	1	0	0																	0	0
39	0	0	0	0	1	0	0	0	0	2	2	3	60	0	2	0	0	0	1	39	3100	1	0	0	0																	0	1
39	0	0	0	0	1	0	0	0	5	2	4	2	75	0	2	0	0	0	1	39	3400	1	1	0	0	0																0	0	1
40	0	0	0	0	0	0	0	0	5	2	5	4	58	0	2	0	0	0	0	40	3300	1	1	0	0																	0	0
40	0	0	0	0	0	0	0	0	3	2	4	3	67	0	2	0	0	0	0	40	3200	1	0	0	0	0																0	0	1
40	0	0	0	0	1	0	0	0	1	2	2	4	65	1	0	0	0	0	1	40	3100	1	0	0																		0
38	0	0	0	0	1	0	0	0	0	2	3	4	78	0	0	0	0	0	1	38	3890	1	1	0	0	0	0	0														0	0	1	1	1
38	0	0	0	0	0	0	0	0	2	2	3	3	89	0	1	0	0	0	0	38	3700	1	1	0	0	0																1	1	1
39	0	0	0	0	0	0	0	0	1	2	3	4	64	0	2	0	0	0	0	39	3006	1	0	0	0	0	0															0	0	0	0
39	0	0	0	0	1	0	0	0	0	2	2	2	60	0	0	0	0	0	1	39	3200	1	1	0	0	0	0	0														0	1	1	1	1
40	0	0	0	0	0	0	0	0	1	2	3	6	93	0	2	1	0	0	0	40	3400	1	1	0	0	0																0	0	0
37	0	0	0	0	1	0	0	0	0	2	2	2	62	0	1	0	0	0	1	37	3380	1	1	0	0	0	0															0	0	0	0
38	0	0	0	0	1	0	0	0	0	2	3	4	70	0	0	0	0	0	1	38	3340	1	0	0	0	0	0															0	0	0	0
37	0	0	0	0	0	0	0	0	0	2	4	3	62	0	0	0	0	0	0	37	3700	0	0	0	0	0																0	0	0
38	0	0	0	0	0	0	0	0	0	2	2	4	86	0	2	0	0	0	0	38	3240	1	0	0	0	0	0	0														0	0	0	1	1
38	0	0	0	0	0	0	0	0	3	2	2	4	68	0	1	0	0	0	0	38	2500	1	0	0	0	0	0															0	0	0	0
40	0	0	0	0	1	0	0	0	0	2	2	4	60	0	0	0	0	0	1	40	2300	1	0	0	0	0	0															0	0	0	0
38	0	0	0	0	0	0	0	0	0	2	3	3	62	0	0	1	0	0	0	38	3400	1	0	0	0	0																0	0	0
40	0	0	0	0	0	0	0	0	0	2	2	3	76	0	2	0	0	0	0	40	2900	1	0	0	0	0	0															0	0	0	0
38	0	0	0	0	1	0	0	0	0	2	2	4	72	0	1	0	0	0	1	38	3200	1	0	0	0	0																0	0	0
38	0	0	0	0	0	0	0	0	3	2	3	2	61	0	2	0	0	0	0	38	3008	1	0	0	0	0																0	1	1
37	0	0	0	0	0	0	0	0	0	2	2	4	65	1	1	0	0	0	0	37	3100	1	0	0	0	0																0	0	0
38	0	0	0	0	0	0	0	0	1	2	3	4	69	0	1	0	0	0	0	38	3600	1	0	0	0	0																0	0	0
38	0	0	0	0	0	0	0	0	2	2	3	4	68	0	1	0	0	0	0	38	3300	1	0	0	0	0																0	0	0
38	0	0	0	0	0	0	0	0	1	2	2	4	75	0	1	0	0	0	0	38	4000	1	0	0	0	0																0	0	0
38	0	0	0	0	0	0	0	0	1	2	2	2	74	0	2	0	0	0	0	38	3200	1	1	0	0	0																0	0	0
37	0	0	0	0	0	0	0	0	0	2	1	3	75	0	0	0	0	0	0	37	2800	1	0	0	0																	0	0
38	0	0	0	0	0	0	0	0	1	2	2	3	67	1	0	0	0	0	0	38	3500	1	0	0	0	0																0	0	0
38	0	0	0	0	0	0	0	0	0	2	3	5	61	0	2	0	0	0	0	38	3500	1	0	0	0																	0	0
38	0	0	0	0	0	0	0	0	1	2	2	4	79	0	0	0	0	0	0	38	3400	1	0	0																		0
38	0	0	0	0	0	0	0	0	3	2	3	4	68	0	0	0	0	0	0	38	3600	1	0	0	0																	0	0
37	0	0	0	0	0	0	0	0	1	2	3	5	65	0	2	0	0	0	0	37	4000	1	1	0	0																	0	0
38	0	0	0	0	0	0	0	0	2	2	3	5	60	0	2	0	0	0	0	38	3500	1	0	0	0																	0	0
38	0	0	0	0	1	0	0	0	2	2	3	4	78	0	1	0	0	0	1	38	2600	1	1	0																		0
38	0	0	0	0	0	0	0	0	2	2	4	3	80	1	2	0	0	0	0	38	4000	1	1	0																		0
37	0	0	0	0	0	0	0	0	0	2	1	3	72	0	1	0	0	0	0	37	3300	1	0	0	0	0																0	0	0
38	0	0	0	0	0	0	0	0	0	2	3	4	72	0	0	0	0	0	0	38	3100	1	0	0	0																	0	0
41	0	0	0	0	0	0	0	0	3	2	4	3	75	0	2	0	0	0	0	41	4000	1	0	0	0	0	0	0														0	0	0	1	1
38	0	0	0	0	0	0	0	0	1	2	3	1	75	0	0	0	0	0	0	38	3400	1	0	0	0																	0	0
39	0	0	0	0	0	0	0	0	2	2	3	4	65	1	1	2	0	0	0	39	3000	1	0	0																		0
40	0	0	0	0	0	0	0	0	0	2	3	3	60	0	0	0	0	0	0	40	3200	1	1	0	0	0																0	0	0
38	0	0	0	0	0	0	0	0	0	2	2	5	76	0	0	0	0	0	0	38	2700	1	0	0	0	0																0	0	0
38	0	0	0	0	0	0	0	0	0	2	2	4	67	0	2	2	0	0	0	38	3400	1	0	0																		0
39	0	0	0	0	0	0	0	0	3	2	2	4	66	0	2	0	0	0	0	39	2900	1	1	1	0	0	0															0	0	0
37	0	0	0	0	0	0	0	0	2	2	4	5	88	0	0	0	0	0	0	37	3500	1	0	0	0																	0	0
37	0	0	0	0	0	0	0	0	0	2	2			1	0	0	0	0	0	37	3300	1	0	0	0																	0	0
40	0	0	0	0	0	0	0	0	1	2	4	2	66	0	0	0	0	0	0	40	2900	1	1	0	0	0	0	0														0	0	0	0	0
39	0	0	0	0	0	0	0	0	2	2	4	3	74	0	0	0	0	0	0	39	3700	1	1	0	0	0																0	0	0
38	0	0	0	0	1	0	0	0	0	2	2	4	60	1	2	0	0	0	1	38	2200	1	1	0	0																	0	0
39	0	0	0	0	0	0	0	0	4	2	5	4	80	0	2	1	0	0	0	39	3600	1	1	0	0																	0	0
38	0	0	0	0	1	0	0	0	0	2	2	2	64	0	0	0	0	0	1	38	2800	1	0	0	0	0																0	0	0
37	0	0	0	0	1	0	0	0	1	2	3	4	82	0	2	0	0	0	1	37	3000	1	0	0	0	0																0	0	0
40	0	0	0	0	0	0	0	0	1	2	5	3	60	0	2	1	0	0	0	40	3600	1	1	0	0																	0	0
37	0	0	0	0	0	0	0	0	1	2	3	4	82	0	2	0	0	0	0	37	3400	1	0	0																		0
37	0	0	0	0	0	0	0	0	1	2	3	5	64	0	0	0	0	0	0	37	2600	1	0	0																		0
39	0	0	0	0	1	0	0	0	0	2	4	1	75	0	1	0	0	0	1	39	2900	1	1	0	0	0																0	1	1
38	0	0	0	0	0	0	0	0	4	2	5	4	100	0	1	0	0	0	0	38	2500	1	0	0																		0
39	0	0	0	0	0	0	0	0	1	2	3	3	62	1	2	0	0	0	0	39	3000	1	0	0	0																	0	0
39	0	0	0	0	0	0	0	0	0	2	3	4	80	0	2	0	0	0	0	39	2800	1	1	0	0																	0	0
39	0	0	0	0	1	0	0	0	0	2	2	1	63	0	1	0	0	0	1	39	3300	1	1	4	4	0																1	1	1
41	0	0	0	0	0	0	0	0	4	2	5	5	78	0	0	0	0	0	0	41	2900	0	0	0	0																	0	0
39	0	0	0	0	0	0	0	0	1	2	3	4	75	0	2	1	0	0	0	39	3000	1	0	0																		0
38	0	0	0	0	0	0	0	0	0	2	2	2	59	0	0	0	0	0	0	38	2700	1	0	0	0																	0	0
40	0	0	0	0	0	0	0	0	3	2	3	4	85	0	0	0	0	0	0	40	3500	1	1	0	0																	0	1
40	0	0	0	0	1	0	0	0	0	2	4	4	80	0	0	0	0	0	1	40	3200	1	1	0	0																	1	1
38	0	0	0	0	0	0	0	0	1	2	4	4	67	0	0	0	0	0	0	38	3600	1	1	0	0	0																0	1	1
39	0	0	0	0	1	0	0	0	2	2	4	4	66	0	0	0	0	0	1	39	2800	1	1	0	0	0																0	1	1
39	0	0	0	0	0	0	0	0	3	2	4	4	79	0	0	0	0	0	0	39	3600	1	0	0	0																	0	1
38	0	0	0	0	1	0	0	0	0	2	4	3	60	1	0	0	0	0	1	38	3200	1	0	0																		1
37	0	0	0	0	0	0	0	0	1	2	3	4	80	0	2	1	0	0	0	37	3410	1	0	0	0	0																0	0	0
37	0	0	0	0	1	0	0	0	0	2	2	5	74	0	0	0	0	0	1	37	3380	1	1	0	0	0	0															0	0	0	0
38	0	0	0	0	0	0	0	0	2	2	3	4	62	0	3	2	0	0	0	38	3290	1	0	0	0	0																0	0	0
38	0	0	0	0	0	0	0	0	0	2	2	4	70	0	2	0	0	0	0	38	3100	1	0
38	0	0	0	0	0	0	0	0	5	2	5	5	102	1	1	0	0	0	0	38	3100	1	1	0	0	0	0															0	0	0	0
38	0	0	0	0	0	0	0	0	1	2	2	3	58	1	2	1	0	0	0	38	3000	1	0																			0	0
39	0	0	0	0	0	0	0	0	1	2	3	4	70	0	1	0	0	0	0	39	2800	1	0	0	0	0																0	0	0
40	0	0	0	0	1	0	0	0	2	2	3	4	79	0	0	0	0	0	1	40	3100	1	1	0	0	0	0															0	0	1	1
37	0	0	0	0	0	0	0	0	1	2	2	4	81	0	2	0	0	0	0	37	3400	1	1	0	0	0																0	0	0
38	0	0	0	0	0	0	0	0	0	2	2	4	78	0	0	0	0	0	0	38	2600	1	1	0	0	0	0	0														0	0	0	1	1
38	0	0	0	0	0	0	0	0	3	2	4	4	72	0	2	0	0	0	0	38	3700	1	1	0	0	0	0															0	0	0	0
38	0	0	0	0	1	0	0	0	0	2	2	4	83	0	2	0	0	0	1	38	3900	1	0	0	0	0	0															0	0	0	0
39	0	0	0	0	0	0	0	0	1	2	3	3	81	0	2	0	0	0	0	39	3000	1	1	0	0	0																0	0	0
37	0	0	0	0	0	0	0	0	0	2	2	3	100	0	0	0	0	0	0	37	2940	1	1	0	0	0																0	0	0
37	0	0	0	0	0	0	0	0	3	2	2	4	68	0	2	0	0	0	0	37	3600	1	0	0	0	0	0															0	0	0	1
38	0	0	0	0	0	0	0	0	2	2	2	1	60	0	2	0	0	0	0	38	3000	1	1	0	0
38	0	0	0	0	0	0	0	0	0	2	2	1	60	1	1	0	0	0	0	38	2800	1	0	0	0	0																0	0	0
38	0	0	0	0	0	0	0	0	1	2	3	3	75	0	0	0	0	0	0	38	3300	1	1	0	0																	0	0
38	0	0	0	0	0	0	0	0	1	2	2	3	71	0	2	0	0	0	0	38	4200	1	0	0	0																	0	0
39	0	0	0	0	0	0	0	0	2	2	2	6	75	0	0	0	0	0	0	39	3900	1	1	0	0	0																0	0	0
38	0	0	0	0	0	0	0	0	1	2	2	4	60	0	0	0	0	0	0	38	3000	1	0	0																		0
38	0	0	0	0	0	0	0	0	3	2	3	4	59	0	1	1	0	0	0	38	3300	1	0	0																		0
37	0	0	0	0	0	0	0	0	1	2	3	5	60	0	1	1	0	0	0	37	3500	1	0	0																		0
38	0	0	0	0	0	0	0	0	4	2	4	4	60	0	1	1	0	0	0	38	3300	1	0	0																		0
39	0	0	0	0	0	0	0	0	1	2	2	2	58	0	2	0	0	0	0	39	2500	1	0	0	0																	0	0
38	0	0	0	0	0	0	0	0	0	2	3	3	77	0	0	0	0	0	0	38	3400	1	0	0	0	0																0	0	0
38	0	0	0	0	0	0	0	0	2	2	3	2	75	0	0	0	0	0	0	38	3040	1	0	0	0	0	0															0	0	1	1
40	0	0	0	0	1	0	0	0	0	2	2	3	68	0	0	0	0	0	1	40	2800	1	0	0	0	0																0	0	0
37	0	0	0	0	0	0	0	0	3	2	3	3	72	0	0	1	0	0	0	37	2770	1	1	0	0	0	0															0	0	1	1
38	0	0	0	0	0	0	0	0	0	2	3	3	66	1	0	0	0	0	0	38	3600	1	0	0	0	0	0	0														0	1	1	1	1
40	0	0	0	0	0	0	0	0	1	2	2	5	96	0	0	0	0	0	0	40	3900	1	1	0	0	0																0	0	0
38	0	0	0	0	0	0	0	0	4	2	3	3	67	0	1	0	0	0	0	38	3200	1	0	0	0	0	0															0	0	0	0
38	0	0	0	0	0	0	0	0	0	2	2	3	72	0	2	0	0	0	0	38	2800	1	1	0	0	0																0	0	0
38	0	0	0	0	0	0	0	0	3	2	5	4	120	0	1	0	0	0	0	38	3200	1	0	0	0	0	0															0	0	0	0
40	0	0	0	0	0	0	0	0	4	2	3	3	80	0	2	0	0	0	0	40	3000	1	0	0	0																	0	0
38	0	0	0	0	0	0	0	0	1	2	1	5	70	0	2	0	0	0	0	38	3000	1	0	0																		0
40	0	0	0	0	1	0	0	0	0	2	2	3	59	0	0	0	0	0	1	40	2780	1	0	0	0	0	0															0	0	0	0
38	0	0	0	0	0	0	0	0	1	2	3	2	58	0	0	0	0	0	0	38	3200	1	0	0																		0
39	0	0	0	0	0	0	0	0	1	2	2	6	81	0	2	0	0	0	0	39	3600	1	0	0	0	0																0	0	0
37	0	0	0	0	0	0	0	0	0	2	2	5	83	0	2	0	0	0	0	37	3400	1	0	0	0	0																0	0	0
38	0	0	0	0	0	0	0	0	2	2	3	6	94	1	0	0	0	0	0	38	3700	1	0	0	0																	0	0
38	0	0	0	0	1	0	0	0	0	2	3	4	77	1	2	0	0	0	1	38	3400	1	0	0	0	0																0	0	0
37	0	0	0	0	0	0	0	0	2	2	3	4	63	0	0	0	0	0	0	37	3000	1	0	0	0																	0	0
40	0	0	0	0	0	0	0	0	0	2	5	3	68	1	2	0	0	0	0	40	3700	1	0	0	0	0	0															0	0	0	0
38	0	0	0	0	0	0	0	0	1	2	2	4	68	0	2	0	0	0	0	38	3000	1	0	0																		0
39	0	0	0	0	0	0	0	0	2	2	2	4	78	0	1	0	0	0	0	39	4500	1	0	0																		0
39	0	0	0	0	0	0	0	0	0	2	1	5	60	1	2	0	0	0	0	39	3600	1	0	0																		0
38	0	0	0	0	1	0	0	0	0	2	2	3		0	0	0	0	0	1	38	3200	1	0	0	0																	0	0
38	0	0	0	0	0	0	0	0	1	2	1	2	65	0	2	0	0	0	0	38	3300	1	1	0	0
38	0	0	0	0	0	0	0	0	2	2	5	5	80		2	0	0	0	0	38	3000	1	0	0	0
38	0	0	0	0	0	0	0	0	1	2	3	4	78	1	2	0	0	0	0	38	3700	1	0	0	0	0																0	1	1
38	0	0	0	0	0	0	0	0	1	2	3	2	68		1	0	0	0	0	38	3200	1	0	0
38	0	0	0	0	0	0	0	0	5	2	5	4	70	1	1	2	0	0	0	38	3560	0	0	0	0	0																0	0	0
38	0	0	0	0	0	0	0	0	2	2	3			0	2	2	0	0	0	38	2900	1	0	0	0																	0	0
38	0	0	0	0	0	0	0	0	4	2	4	1	66	0	2	1	0	0	0	38	2730	0	0	0	0																	0	0
38	0	0	0	0	0	0	0	0	3	2	3	3	68	0	0	0	0	0	0	38	4600	1	0	0																		0
38	0	0	0	0	0	0	0	0	0	2	2	3	80	0	2	0	0	0	0	38	3200	1	0	0	0																	0	0
38	0	0	0	0	0	0	0	0	2	2	3	3	70	0	2	0	0	0	0	38	3500	1	0	0																		0
38	0	0	0	0	0	0	0	0	4	2	4	3	67	0	1	0	0	0	0	38	3280	1	0	0	0	0	0															0	0	0	0
38	0	0	0	0	0	0	0	0	0	2	2		86	0	1	0	0	0	0	38	3000	1	1	0	0																	0	0
38	0	0	0	0	0	0	0	0	1	2	2	4	67	0	0	0	0	0	0	38	3000	1	0	0																		0
37	0	0	0	0	0	0	0	0	2	2	4	4	70	0	0	0	0	0	0	37	3000	1	0	0	0																	0	0
37	0	0	0	0	0	0	0	0	1	2	3	3	60	0	0	0	0	0	0	37	3340	1	0	0	0	0	0	0														0	0	0	0	0
37	0	0	0	0	0	0	0	0	2	2	2	5	80	0	1	0	0	0	0	37	2800	1	0	0	0																	0	0
39	0	0	0	0	0	0	0	0	4	2	3	4	86	0	2	0	0	0	0	39	3600	1	0	0																		0
38	0	0	0	0	1	0	0	0	1	2	3	5	59	0	2	0	0	0	1	38	3400	1	0	0																		0
38	0	0	0	0	0	0	0	0	1	2	3	4	62	0	2	0	0	0	0	38	3600	1	0	0																		0
37	0	0	0	0	0	0	0	0	0	2	2	3	62	0	1	0	0	0	0	37	2600	1	1	0	0	0	0	0	0	0	0											0	0	0	0	1	1	1	1
38	0	0	0	0	0	0	0	0	0	2	1	1	49	0	0	0	0	0	0	38	3700	1	0	0	0																	0	0
37	0	0	0	0	0	0	0	0	0	2	1	4	60	0	0	0	0	0	0	37	2900	1	1	0	0	0	0															0	1	1	1
39	0	0	0	0	0	0	0	0	1	2	3	2	55	0	1	1	0	0	0	39	2800	1	0	0																		0
38	0	0	0	0	0	0	0	0	3	2	4	3	75	0	2	0	0	0	0	38	3500	1	0	0																		0
39	0	0	0	0	0	0	0	0	2	2	3	1	89	0	2	0	0	0	0	39	4000	1	0	0																		0
38	0	0	0	0	0	0	0	0	2	2	4	3	86	0	2	2	0	0	0	38	3300	1	1	0	0																	0	0
38	0	0	0	0	0	0	0	0	2	2	3	5	79	0	2	0	0	0	0	38	2900	1	1	0	0	0	0	0														0	0	0	1	1
38	0	0	0	0	0	0	0	0	2	2	4	5	84	2	1	0	0	0	0	38	3000	0	0	0	0	0																0	0	0
38	0	0	0	0	0	0	0	0	3	2	3	4	64	0	1	0	0	0	0	38	3500	1	0	0	0																	0	0
38	0	0	0	0	0	0	0	0	0	2	1	3	65	0	0	0	0	0	0	38	3000	1	0	0	0	0	0															0	0	0	0
38	0	0	0	0	0	0	0	0	3	2	4	3	82	0	0	0	0	0	0	38	4700	1	1	1	1	1																0	0	0
38	0	0	0	0	0	0	0	0	2	2	4	3	56	0	2	0	0	0	0	38	3800	1	0	0	0	0																0	0	0
38	0	0	0	0	0	0	0	0	0	2	1	3	65	0	0	0	0	0	0	38	2900	1	0	0	0	0	0	0	0													0	0	0	0	0	0
38	0	0	0	0	0	0	0	0	1	2	3	2	74	0	2	0	0	0	0	38	3800	1	0	0																		0
38	0	0	0	0	0	0	0	0	0	2	2	1	58	0	0	0	0	0	0	38	2200	1	0	0	0	0	0	0														0	0	0	0	0
38	0	0	0	0	0	0	0	0	1	2	1	4	67	0	2	0	0	0	0	38	3000	1	0	0																		0
38	0	0	0	0	0	0	0	0	0	2	2	3	69	0	2	0	0	0	0	38	3400	1	0	0																		0
38	0	0	0	0	0	0	0	0	1	2	2	5	85	0	2	2	0	0	0	38	3400	1	0	0																		0
38	0	0	0	0	0	0	0	0	0	2	3	2	55	0	0	0	0	0	0	38	3000	1	0	0	0	0	0															0	0	0	0
38	0	0	0	0	0	0	0	0	3	2	3	4	70	0	0	0	0	0	0	38	3600	1	0	0																		0
38	0	0	0	0	0	0	0	0	1	2	2	3	65	0	2	0	0	0	0	38	2800	1	0	0	0																	0	0
38	0	0	0	0	0	0	0	0	2	2	2	2	72	0	2	0	0	0	0	38	3600	1	0	0	0	0	0															0		0	0
38	0	0	0	0	0	0	0	0	0	2	3	3	67	0	2	0	0	0	0	38	3300	1	0	0	0	0	0															0	0	0	0
38	0	0	0	0	0	0	0	0	2	2	4	3	68	2	1	0	0	0	0	38	3700	1	0	0																		0
37	0	0	0	0	0	0	0	0	1	2	2	2	68	0	0	0	0	0	0	37	3200	1	0	0																		0
38	0	0	0	0	0	0	0	0	1	2	2	3	88	0	0	0	0	0	0	38	3200	1	0	0	0	0	0															0	0	0	0
37	0	0	0	0	0	0	0	0	0	2	1	3	73	0	1	0	0	0	0	37	3000	1	0	0	0	0	0	0	0	0												0	0	0	0	0	0	0
38	0	0	0	0	0	0	0	0	1	2	2	3	74	0	0	0	0	0	0	38	3100	1	1	0	0	0	0															0	0	0	0
38	0	0	0	0	0	0	0	0	0	2	1	3	67	0	0	0	0	0	0	38	2100	1	0	0	0																	0	0
37	0	0	0	0	0	0	0	0	1	2	3	2	83	0	2	0	0	0	0	37	3080	1	0	0	0	0	0	0														0	0	0	0	0
37	0	0	0	0	0	0	0	0	0	2	2	6	56	0	2	0	0	0	0	37	3360	1	0	0	0	0																0	0	0
39	0	0	0	0	0	0	0	0	2	2	2	2	74	0	2	0	0	0	0	39	3730	1	0	0	0																	0	1
38	0	0	0	0	0	0	0	0	4	2	5	5	86	0	1	0	0	0	0	38	3200	1	0	0	0	0	0															0	0	0	0
38	0	0	0	0	0	0	0	0	0	2	2	5	62	0	2	0	0	0	0	38	3000	1	1	0	0	0																0	0	0
39	0	0	0	0	0	0	0	0	1	2	4	4	65	0	2	0	0	0	0	39	3400	0	1	0	0	0																0	0	0
38	0	0	0	0	0	0	0	0	1	2	4	4	86	0	0	0	0	0	0	38	3940	1	0	0	0	0	0	0	0	0	0	0	0	0								0	0	0	0	0	1	0	0
37	0	0	0	0	0	0	0	0	2	2	4	4	76	0	1	0	0	0	0	37	4000	1	1	0	0	0	0															0	0	0	0
38	0	0	0	0	1	0	0	0	1	2	3	4	83	0	0	0	0	0	1	38	3300	1	1	0	0	0	0	0	0													0	0	1	1	1	1
38	0	0	0	0	0	0	0	0	4	2	5	4	76	0	1	0	0	0	0	38	3600	0	0	0	0	0																0	0	0
38	0	0	0	0	0	0	0	0	3	2	4	3	78	0	0	0	0	0	0	38	3200	1	1	0	0	0																0	0	0
40	0	0	0	0	0	0	0	0	1	2	3	4	74	0	2	0	0	0	0	40	3450	1	0	0	0	0																0	0	0
38	0	0	0	0	0	0	0	0	0	2	3	3	70	0	0	0	0	0	0	38	3400	1	0	0	0	0																0	0	0
39	0	0	0	0	0	0	0	0	3	2	3	1	68	1	2	0	0	0	0	39	2800	1	1	0	0	0	0															0	0	0	0
41	0	0	0	0	0	0	0	0	2	2	3	4	87	0	2	0	0	0	0	41	3300	1	0	0	0	0	0	0														0	1	1	1	1
38	0	0	0	0	0	0	0	0	0	2	2	5	89	0	2	0	0	0	0	38	3300	1	0	0	0	0	0	0	0													0	0	0	0	0	0
38	0	0	0	0	1	0	0	0	0	2	1	1	69	0	2	0	0	0	1	38	2550	1	0	0	0	0																0	0	0
38	0	0	0	0	0	0	0	0	1	2	2	2	66	0	2	0	0	0	0	38	2800	1	1	0	0	0																0	0	0
39	0	0	0	0	1	0	0	0	3	2	4	4	104	0	2	0	0	0	1	39	3100	1	0	0	0	0	0															0	0	1	1
38	0	0	0	0	0	0	0	0	0	2	3	4	75	0	0	0	0	0	0	38	3200	1	0	0	0	0																0	0	0
38	0	0	0	0	0	0	0	0	4	2	4	5	48	0	0	0	0	0	0	38	2000	1	1	0	0	0	0
37	0	0	0	0	0	0	0	0	2	2	3	4	78	0	2	0	0	0	0	37	2400	1	0	0	0	0																0	0	0
38	0	0	0	0	0	0	0	0	1	2	3	5	88	0	2	0	0	0	0	38	4700	1	0	0	0	0	0															0	0	0	0
38	0	0	0	0	0	0	0	0	1	2	3	4	70	0	2	0	0	0	0	38	4000	1	1	0	0	0	0															0	0	0	0
38	0	0	0	0	0	0	0	0	2	2	5	4	84	1	0	0	0	0	0	38	3600	1	1	0	0	0	0	0														0	0	0	0	0
38	0	0	0	0	1	0	0	0	0	2	2	3	59	0	1	0	0	0	1	38	2800	1	0																			0	0	1	1	1
38	0	0	0	0	0	0	0	0	1	2	1	4	72	0	0	0	0	0	0	38	3000	1	0																			0	1	1	1
38	0	0	0	0	0	0	0	0	2	2	3	4	68	0	0	0	0	0	0	38	3600	1	1	0	0	0	0	0	0													0	0	0	0	0	0
38	0	0	0	0	0	0	0	0	5	2	5	6	98	0	0	0	0	0	0	38	3760	1	1	0	0	0	1	1	0	0	0	0										0	0	0	1	1	1	1	1
38	0	0	0	0	0	0	0	0	1	2	4	3	90	0	0	0	0	0	0	38	3500	1	0	0	0	0	0															0	0	0	0
38	0	0	0	0	0	0	0	0	0	2	2	4	64	0	1	0	0	0	0	38	2900	1	1	0	0	0	0	0														0	0	0	0	0
38	0	0	0	0	1	0	0	0	0	2	2	3	57	0	1	0	0	0	1	38	2780	1	0	0	0	0	0															0	0	0	0
38	0	0	0	0	0	0	0	0	2	2	3	3	65	0	1	0	0	0	0	38	3600	1	0	0	0	0	0															0	0	0	0
38	0	0	0	0	0	0	0	0	4	2	5	5	91	0	0	0	0	0	0	38	3600	1	0	0	0	0	0															0	0	0	0
38	0	0	0	0	0	0	0	0	1	2	2	3	63	0	2	0	0	0	0	38	3200	1	1	0	0	0																0	0	0
39	0	0	0	0	1	0	0	0	0	2	2	6	94	1	0	0	0	0	1	39	3600	1	1	0	0	0	0	0	0	0												0	0	0	0	0	0	0
38	0	0	0	0	0	0	0	0	0	2	3	5	65	0	0	0	0	0	0	38	3200	1	0	0	0																	0	0
38	0	0	0	0	0	0	0	0	0	2	2	4	60	0	0	0	0	0	0	38	2800	1	0	0	0	0	0															0	0	0	0
39	0	0	0	0	0	0	0	0	2	2	3	2	78	0	2	1	0	0	0	39	2700	1	1	0	0	0	0	0	0													0	0	1	1	1	1
38	0	0	0	0	0	0	0	0	2	2	2	2	70	0	2	1	0	0	0	38	3300	1	1	0	0																	0	0
37	0	0	0	0	0	0	0	0	0	2	2	5	76	0	0	0	0	0	0	37	3600	1	0	0	0	0	0	0	0													0	0	0	0	0	0
38	0	0	0	0	0	0	0	0	0	2	2	2	75	0	2	0	0	0	0	38	3000	1	1	0	0	0	0															0	0	0	0
37	0	0	0	0	0	0	0	0	1	2	3	4	78	0	0	0	0	0	0	37	2800	1	0	0	0																	0	0
38	0	0	0	0	0	0	0	0	0	2	2	4	76	0	1	0	0	0	0	38	3500	1	0	0	0	0																0	0	0
38	0	0	0	0	0	0	0	0	0	2	2	4	70	0	0	0	0	0	0	38	3400	1	0	0	0	0	0															0	0	0	0
38	0	0	0	0	0	0	0	0	0	2	2	6	65	0	0	0	0	0	0	38	3000	1	0	0	0	0	0															0	0	0	0
38	0	0	0	0	0	0	0	0	1	2	2	3	60	0	1	1	0	0	0	38	3000	1	0	0	0	0																0	0	0
39	0	0	0	0	0	0	0	0	2	2	2	2	68	0	3	2	0	0	0	39	3190	0	0	0	0																	0	0	0
38	0	0	0	0	1	0	0	0	0	2	3	3	71	0	1	0	0	0	1	38	4200	1	0	0	0	0	0	0														0	0	0	0	0
40	0	0	0	0	2	0	0	0	1	2	2	4	93	0	2	0	0	0	2	40	3400	1	0	0	0	0	0															0	0	0	0
37	0	0	0	0	0	0	0	0	1	2	2	4	72	0	1	0	0	0	0	37	3350	1	0	0		0																0	0	0
39	0	0	0	0	0	0	0	0	2	2	4	3	85	0	2	0	0	0	0	39	3100	1	0	0																		0
38	0	0	0	0	0	0	0	0	4	2	4	5	82	0	2	0	0	0	0	38	3800	1	0	0	0	0	0	0														0	0	0	0	0
38	0	0	0	0	0	0	0	0	2	2	3	5	79	0	2	0	0	0	0	38	3300	1	0	0																		0
37	0	0	0	0	0	0	0	0	1	2	2	3	61	0	2	0	0	0	0	37	3200	1	0	0	0																	0	0
37	0	0	0	0	1	0	0	0	0	2	2	3	62	0	1	0	0	0	1	37	3200	1	0	0	0	0	0															0	1	1	1
37	0	0	0	0	1	0	0	0	1	2	3	3	72	0	2	2	0	0	1	37	2700	1	0	0	0	0																0	0	0
40	0	0	0	0	0	0	0	0	3	2	3	3	55	0	2	0	0	0	0	40	3100	1	0	0	0	0																0	0	0
40	0	0	0	0	0	0	0	0	3	2	4	4	73	2	2	0	0	0	0	40	3500	1	1	0																		1
38	0	0	0	0	0	0	0	0	2	2	2	3	54	0	0	0	0	0	0	38	3440	1	0	0	0	0	0															0	0	0	0
40	0	0	0	0	1	0	0	0	0	2	5	5	78	0	2	0	0	0	1	40	3200	1	1	0	0																	1	1
37	0	0	0	0	0	0	0	0	1	2	3	5	78	0	1	0	0	0	0	37	3250	1	0	0	0	0																0	0	0
38	0	0	0	0	0	0	0	0	0	2	2	5	68	0	0	0	0	0	0	38	2900	1	1	0	0	0	0	1	0	0												0	0	0	1		1	1
38	0	0	0	0	0	0	0	0	0	2	3	3	72	0	0	0	0	0	0	38	3300	1	1	0	0	0	0	0	0	0	0											0	0	0	0	0	0	1	1
37	0	0	0	0	1	0	0	0	0	2	3	3	62	0	0	0	0	0	1	37	2800	1	0	0	0	0																0	0	1
38	0	0	0	0	0	0	0	0	1	2	4	4	60	0	0	0	0	0	0	38	3000	1	0																			0	1	1	1	1	1
38	0	0	0	0	1	0	0	0	0	2	3	4	65	0	0	0	0	0	1	38	4019	1	0	0	0	0	0
37	0	0	0	0	0	0	0	0	3	2	4	4	72	0	2	1	0	0	0	37	3080	1	0	0	0	0	0	0														0	0	0	1	1
38	0	0	0	0	1	0	0	0	0	2	3	4	78	0	2	0	0	0	1	38	3400	1	0	0	0	0	0															0	1	1	1
38	0	0	0	0	0	0	0	0	1	2	3	3	65	0	3	2	0	0	0	38	3120	1	0	0	0	0																0	0	0
37	0	0	0	0	0	0	0	0	3	2	2	4	69	0	1	0	0	0	0	37	2760	1	0	0	0	0	0	0														0	0	0	1	1
38	0	0	0	0	0	0	0	0	0	2	3	4	62	0	1	0	0	0	0	38	2460	1	0	0	0		0															0	0	0	0
38	0	0	0	0	0	0	0	0	3	2	3	3	58	0	0	0	0	0	0	38	3460	1	0	0	0	0	0	0	0													0	0	0	1	1	1
40	0	0	0	0	0	0	0	0	3	2	5	3	61	0	1	0	0	0	0	40	3700	1	0	0	0	0	0															0	0	0	0
38	0	0	0	0	1	0	0	0	0	2	3	4	76	0	1	0	0	0	1	38	2700	1	0	0	0																	0	0
37	0	0	0	0	0	0	0	0	0	2	2	2	51	0	0	0	0	0	0	37	3500	1	0	0	0	0	0	4	0													0	0	0	1	1	1
39	0	0	0	0	0	0	0	0	3	2	5	4	77	0	1	0	0	0	0	39	3100	1	1	4	0																	1	1
38	0	0	0	0	0	0	0	0	1	2	2	3	68	0	2	1	0	0	0	38	2700	1	1	0																		0
40	0	0	0	0	0	0	0	0	3	2	3	4	64	0	1	1	0	0	0	40	3800	1	1	0	0	0																0	1	1
37	0	0	0	0	0	0	0	0	3	2	5	4	72	1	2	0	0	0	0	37	2600	0	0	0	0	0	0															0	0	1	1
38	0	0	0	0	1	0	0	0	0	2	2	4	79	1	2	1	0	0	1	38	2800	1	1	0	0																	1	1
39	0	0	0	0	1	0	0	0	0	2	2	2	68	0	0	0	0	0	1	39	2900	1	1	0	0	0																0	1	1
39	0	0	0	0	0	0	0	0	1	2	2	6	74	0	2	0	0	0	0	39	3200	0	0	0	0																	0	0
37	0	0	0	0	0	0	0	0	2	2	3	4	87	0	2	0	0	0	0	37	3400	1	1	0	0																	0	0
37	0	0	0	0	0	0	0	0	2	2	4	4	46	0	2	0	0	0	0	37	2500	1	1	0	0	0																0	0	0
40	0	0	0	0	0	0	0	0	4	2	4	3	91	0	0	0	0	0	0	40	3600	1	1	0	0	0																0	0	0
39	0	0	0	0	0	0	0	0	3	2	4	5	87	0	0	0	0	0	0	39	3800	1	1	0	0	0	0	0														0	0	0	0	0
39	0	0	0	0	0	0	0	0	3	2	4	5	82	0	0	0	0	0	0	39	3800	1	1	0	0																	1	1
38	0	0	0	0	1	0	0	0	0	2	2	3	60	0	2	1	0	0	1	38	2900	1	0	0	0	0																0	0	0
37	0	0	0	0	0	0	0	0	0	2	2	2	81	0	2	0	0	0	0	37	3300	1	1	0	0	0	0	0														0	0	1	1	1
37	0	0	0	0	0	0	0	0	0	2	3	3	60	0	2	0	0	0	0	37	2900	1	0	0	0	0																0	0	0
38	0	0	0	0	0	0	0	0	2	2	3	4	78	0	2	0	0	0	0	38	4100	1	0	0	0	0																0	0	0
38	0	0	0	0	1	0	0	0	0	2	3	4	69	0	0	0	0	0	1	38	3100	1	0	0	0	0																0	0	0
39	0	0	0	0	0	0	0	0	2	2	4	3	60	0	2	0	0	0	0	39	2900	0	1	0	0	0																0	1	1
40	0	0	0	0	0	0	0	0	5	2	4	2	74	0	0	0	0	0	0	40	3400	1	1	0	0																	0	0
39	0	0	0	0	0	0	0	0	2	2	3	4	78	0	2	0	0	0	0	39	3100	1	0	0	0																	0	0
37	0	0	0	0	0	0	0	0	0	2	2	3	60	0	2	0	0	0	0	37	2900	1	1	0	0	0																0	1	1
38	0	0	0	0	1	0	0	0	0	2	2	2	60	0	2	0	0	0	1	38	3060	1	0	0	0	0																0	0	0
37	0	0	0	0	0	0	0	0	4	2	5	6	71	0	2	1	0	0	0	37	3700	1	0	0																		0
39	0	0	0	0	0	0	0	0	0	2	3	4	78	0	2	1	0	0	0	39	2900	1	1	4	0																	1	1
38	0	0	0	0	0	0	0	0	2	2	3	4	72	0	0	0	0	0	0	38	3340	1	1	0	0	0	0															0	0	0	0
41	0	0	0	0	0	0	0	0	3	2	5	3	96	0	0	0	0	0	0	41	3300	1	1	0	0																	0	0
38	0	0	0	0	0	0	0	0	3	2	4	4	91	1	1	0	0	0	0	38	3100	1	0	0	0	0																0	0	1
37	0	0	0	0	0	0	0	0	2	2	3	5	87	0	1	0	0	0	0	37	4300	1	1	0	0																	0	0
38	0	0	0	0	0	0	0	0	4	2	5	5	83	0	0	0	0	0	0	38	3500	1	0	0																		0
37	0	0	0	0	1	0	0	0	0	2	3	3	68	1	2	1	0	0	1	37	3200	1	1	0	0																	1	1
40	0	0	0	0	1	0	0	0	0	2	2	3	64	0	2	0	0	0	1	40	3000	1	1	0	0																	0	0
40	0	0	0	0	0	0	0	0	0	2	3	3	74	0	1	0	0	0	0	40	4800	1	1	0	0																	0	1
39	0	0	0	0	0	0	0	0	3	2	4	6	108	0	1	0	0	0	0	39	3900	1	1	0	0	0	0															0	0	0	0
38	0	0	0	0	0	0	0	0	0	2	3	5	80	0	2	0	0	0	0	38	3500	1	1	0	0	0																0	0	1
39	0	0	0	0	0	0	0	0	3	2	3	2	60	1	2	0	0	0	0	39	3200	1	1	0																		1
40	0	0	0	0	1	0	0	0	0	2	3	3	84	0	2	0	0	0	1	40	3600	1	1	0	0																	0	0
38	0	0	0	0	1	0	0	0	1	2	2	4	84	0	1	1	0	0	1	38	4110	1	0	0	0	0	0	0														0	0	1	1	1
37	0	0	0	0	0	0	0	0	2	2	3	5	97	0	0	0	0	0	0	37	3600	1	0	0	0																	0	0
39	0	0	0	0	1	0	0	0	0	2	3	1	58	3	2	1	0	0	1	39	3100	1	0	4	0																	1	1
38	0	0	0	0	1	0	0	0	0	2	1	2	65	0	2	0	0	0	1	38	2500	1	1	0	0	0	0	0														0	0	0	1	1
37	0	0	0	0	1	0	0	0	0	2	3	4	89	0	1	0	0	0	1	37	3000	0	0	0	0	0	0	0														0	0	0	0	0
38	0	0	0	0	1	0	0	0	0	2	3	5	60	0	1	1	0	0	1	38	3100	1	0	0	0	0																0	0	0
38	0	0	0	0	0	0	0	0	0	2	4	6	78	0	2	1	0	0	0	38	3100	0	0	0	0	0																0	0	0
40	0	0	0	0	0	0	0	0	3	2	5	4	66	0	1	0	0	0	0	40	3200	0	0	0	0	0																0	0	0
38	0	0	0	0	1	0	0	0	0	2	2	4	70	0	1	0	0	0	1	38	3700	1	0	0	0	0	0	0														0	0	0	0	0
40	0	0	0	0	1	0	0	0	0	2	2	6	67	0	2	0	0	0	1	40	2800	1	1	0	0	0	0	0														0	0	0	1	1
40	0	0	0	0	0	0	0	0	2	2	3	2	76	0	2	0	0	0	0	40	2910	1	0	0	0	0	0															0	0	0	0
38	0	0	0	0	1	0	0	0	0	2	3	3	57	0	0	0	0	0	1	38	2600	1	1	0	0	0	0															0	0	0	0
38	0	0	0	0	1	0	0	0	0	2	3	3	69	0	1	0	0	0	1	38	3000	1	0	0	0	0																0	0	0
39	0	0	0	0	0	0	0	0	4	2	4	3	102	0	2	0	0	0	0	39	3600	1	0	0	0	0																0	0	0
39	0	0	0	0	0	0	0	0	0	2	2	4	74	0	2	0	0	0	0	39	3400	1	0	0	0	0	0	0	0	0	0											0	0	0	0	0	1	1	1
40	0	0	0	0	0	0	0	0	3	2	3	4	62	0	2	0	0	0	0	40	3200	1	1	0	0	0	0	0														0	0	0	0	0
38	0	0	0	0	0	0	0	0	0	2	3	4	72	0	2	0	0	0	0	38	3000	1	0	0	0	0																0	0	0
38	0	0	0	0	0	0	0	0	3	2	3	3	89	0	0	0	0	0	0	38	3800	1	0	0	0																	0	0
37	0	0	0	0	0	0	0	0	1	2	3	4	90	0	1	2	0	0	0	37	3800	1	0	0	0																	0	0
38	0	0	0	0	0	0	0	0	1	2	2	4	65	0	0	0	0	0	0	38	3800	1	0	0																		0
39	0	0	0	0	0	0	0	0	3	2	5	4	103	0	0	0	0	0	0	39	3200	1	0	0	0																	0	0
38	0	0	0	0	0	0	0	0	3	2	4	6	78	0	1	0	0	0	0	38	3900	1	0	0	0	0																0	0	0
39	0	0	0	0	1	0	0	0	1	2	4	3	95	0	1	0	0	0	1	39	3400	1	0	0	0	0																0	0	0
38	0	0	0	0	0	0	0	0	1	2	3	5	72	0	2	0	0	0	0	38	3500	1	0	0	0																	0	0
38	0	0	0	0	0	0	0	0	0	2	1	6	70	0	1	0	0	0	0	38	2500	0	0	0	0	0	0															0	0	0	0
38	0	0	0	0	0	0	0	0	2	2	3			0	0	0	0	0	0	38	3800	0	0	0	0																	0	0
40	0	0	0	0	1	0	0	0	1	2	4	5	90	0	1	0	0	0	1	40	3600	1	0	0	0	0																0	0	0
39	0	0	0	0	1	0	0	0	0	2	2	5	95	0	1	0	0	0	1	39	2900	1	0	0	0	0																0	0	0
38	0	0	0	0	0	0	0	0	0	2	1	3	60	0	0	0	0	0	0	38	2500	1	1	0	0																	0	0
38	0	0	0	0	0	0	0	0	0	2	2	4	72	0	0	0	0	0	0	38	3500	1	0	0																		0
38	0	0	0	0	0	0	0	0	0	2	3	4	69	0	2	0	0	0	0	38	3700	1	0	0																		0
38	0	0	0	0	0	0	0	0	0	2	2	4	62	0	1	0	0	0	0	38	3400	1	0	0	0																	0	0
37	0	0	0	0	0	0	0	0	1	2	1	2	80	0	2	1	0	0	0	37	3200	1	0	0																		0
37	0	0	0	0	0	0	0	0	0	2	2	1	59	0	0	0	0	0	0	37	2800	0	0	0	0																	0	0
38	0	0	0	0	0	0	0	0	2	2	2	4	69	0	2	0	0	0	0	38	4200	1	0	0																		0
40	0	0	0	0	1	0	0	0	3	2	4	4	57	0	0	0	0	0	1	40	3700	1	0	0	0	0																1	1	1
40	0	0	0	0	1	0	0	0	0	2	4	3	61	0	0	0	0	0	1	40	2900	1	1	0	0																	1	1
39	0	0	0	0	1	0	0	0	0	2	3	4	69	0	0	0	0	0	1	39	3000	0	0	0	0	0	0															0	1	1	1
38	0	0	0	0	1	0	0	0	0	2	3	5	100	0	0	0	0	0	1	38	3000	1	0	0	0	1																0	0
39	0	0	0	0	1	0	0	0	0	2	2	4	64	0	0	0	0	0	1	39	3000	1	1	0	0	0																0	0	0
39	0	0	0	0	0	0	0	0	3	2	4	4	96	0	0	0	0	0	0	39	3800	1	0	0	0																	0	0
41	0	0	0	0	0	0	0	0	1	2	3	1	66	1	0	0	0	0	0	41	3600	1	1	0																		1
41	0	0	0	0	1	0	0	0	0	2	4	4	74	0	1	0	0	0	1	41	3600	1	0	0	0	0	0															0	0	1	1
41	0	0	0	0	0	0	0	0	2	2	5	2	73	0	2	1	0	0	0	41	3800	1	1	0	0																	0	0
38	0	0	0	0	0	0	0	0	0	2	2	1	63	0	1	0	0	0	0	38	2500	1	1	0	0																	1	1
38	0	0	0	0	0	0	0	0	3	2	5	5	85	0	1	1	0	0	0	38	3900	1	1	0	0	0																0	1	1
40	0	0	0	0	0	0	0	0	3	2	5	2	63	0	1	0	0	0	0	40	3200	0	1	4	0																	1	1
37	0	0	0	0	0	0	0	0	2	2	4	5	88	0	1	0	0	0	0	37	3700	0	0	0																		0
40	0	0	0	0	0	0	0	0	1	2	3	4	84	0	2	1	0	0	0	40	3700	1	0	0																		0
39	0	0	0	0	1	0	0	0	0	2	3	4	68	3	2	0	0	0	1	39	3000	1	0	0	0																	1	1
40	0	0	0	0	0	0	0	0	1	2	2	4	88	0	2	0	0	0	0	40	3800	1	1	0	0	0	0															0	0	1	1
41	0	0	0	0	0	0	0	0	4	2	5	3	80	0	0	0	0	0	0	41	3400	1	0	0	0	0	0	0														0	0	0	0	0
41	0	0	0	0	1	0	0	0	1	2	3	4	74	0	1	0	0	0	1	41	3000	1	0	0	0	0																0	0	0
38	0	0	0	0	0	0	0	0	2	2	4	6	88	0	1	0	0	0	0	38	3000	1	0	0	0	0																0	0	0
38	0	0	0	0	0	0	0	0	0	2	2	5	72	0	1	0	0	0	0	38	3500	0	0	0	0	0																0	0	0
38	0	0	0	0	0	0	0	0	0	2	3	6	81	0	2	0	0	0	0	38	2500	0	0	0	0	0	0															0	0	0	0
38	0	0	0	0	0	0	0	0	0	2	2	3	60	0	1	0	0	0	0	38	3000	0	0	0	0	0	0															0	0	0	0
39	0	0	0	0	0	0	0	0	3	2	5	4	80	0	2	0	0	0	0	39	3200	0	0	0	0	0																0	0	0
38	0	0	0	0	0	0	0	0	2	2	4	6	76	1	2	1	0	0	0	38	3600	0	0	0	0	0																0	0	0
38	0	0	0	0	0	0	0	0	1	2	3	6	78	0	1	0	0	0	0	38	3900	0	0	0	0	0																0	0	0
37	0	0	0	0	0	0	0	0	0	2	2	3	60	0	1	0	0	0	0	37	3000	0	0	0	0	0																0	0	0
39	0	0	0	0	1	0	0	0	0	2	2	5	83	0	2	1	0	0	1	39	3400	1	1	0	0																	1	1
39	0	0	0	0	0	0	0	0	1	2	3	5	79	0	0	0	0	0	0	39	3300	1	0	0																		0
39	0	0	0	0	1	0	0	0	1	2	3	5	87	0	2	0	0	0	1	39	3000	1	0	0	0	0																0	0	0
38	0	0	0	0	0	0	0	0	2	2	3	4	76	0	2	0	0	0	0	38	2400	0	0	0	0	0																0	0	0
40	0	0	0	0	1	0	0	0	0	2	3	2	60	0	0	0	0	0	1	40	3500	1	1	0	0	0	0															0	1	1	1
39	0	0	0	0	1	0	0	0	2	2	4	4	85	0	2	0	0	0	1	39	3400	1	0	0	0	0																0	0	0
40	0	0	0	0	1	0	0	0	2	2	4	6	92	0	1	0	0	0	1	40	3800	1	0	0	0	0																0	0	0
40	0	0	0	0	1	0	0	0	0	2	3	3	52	0	2	0	0	0	1	40	3400	1	1	0	0																	1	1
38	0	0	0	0	0	0	0	0	2	2	5	6	92	0	0	0	0	0	0	38	3100	1	0	0	0	0																0	0	0
37	0	0	0	0	1	0	0	0	0	2	2	2	72	0	1	0	0	0	1	37	2900	1	0	0	0	0																0	0	0
39	0	0	0	0	0	0	0	0	2	2	5	3	84	0	2	0	0	0	0	39	3400	1	1	0																		0
38	0	0	0	0	0	0	0	0	5	2	5	4	108	0	1	0	0	0	0	38	3900	1	0	0	0	0																0	0	0
40	0	0	0	0	1	0	0	0	2	2	4	3	73	0	2	1	0	0	1	40	3000	1	0	0	0																	0	0
40	0	0	0	0	1	0	0	0	0	2	3	6	89	0	1	0	0	0	1	40	2800	1	0	0	0	0																0	0	0
38	0	0	0	0	0	0	0	0	1	2	4	4	74	0	1	1	0	0	0	38	3200	0	0	0	0	0																0	0	0
38	0	0	0	0	0	0	0	0	3	2	5	5	70	0	2	1	0	0	0	38	3400	0	0	0	0	0																0	0	0
39	0	0	0	0	0	0	0	0	0	2	3	6	84	0	2	1	0	0	0	39	2500	0	0	0	0	0																0	0	0
39	0	0	0	0	0	0	0	0	1	2	5	4	80	1	2	1	0	0	0	39	3200	0	0	0	0																	0	0
39	0	0	0	0	0	0	0	0	3	2	5	6	92	0	2	1	0	0	0	39	3600	0	0	0	0																	0	0
38	0	0	0	0	0	0	0	0	0	2	2	4	80	0	1	0	0	0	0	38	3400	0	0	0	0	0																0	0	0
38	0	0	0	0	0	0	0	0	6	2	5	4	84	0	2	1	0	0	0	38	3500	0	0	0	0	0																0	0	0
39	0	0	0	0	1	0	0	0	0	2	2	4	55	0	1	0	0	0	1	39	3400	0	1	0	0																	0	1
38	0	0	0	0	0	0	0	0	3	2	3	5	76	1	2	0	0	0	0	38	3200	0	0	0	0																	0	0
38	0	0	0	0	0	0	0	0	4	2	5	6	84	1	3	2	0	0	0	38	3800	0	0	0	0																	0	0
39	0	0	0	0	0	0	0	0	0	2	3	5	70	0	0	0	0	0	0	39	3500	1	1	0	0	0																0	0	1
37	0	0	0	0	0	0	0	0	2	2	3	3	78	0	2	0	0	0	0	37	3600	0	0	0	0	0																0	0	0
38	0	0	0	0	0	0	0	0	0	2	2	5	69	0	1	0	0	0	0	38	2900	0	0	0	0	0																0	0	0
39	0	0	0	0	0	0	0	0	1	2	3	5	62	0	1	0	0	0	0	39	2500	0	1	0	0	0	4	0	0													0	1	1	1	1	1
38	0	0	0	0	0	0	0	0	3	2	4	6	90	0	2	0	0	0	0	38	3600	0	0	0	0																	0	0
39	0	0	0	0	0	0	0	0	1	2	3	4	64	0	1	0	0	0	0	39	2900	1	1	0	0																	1	1
37	0	0	0	0	0	0	0	0	0	2	2	6	76	0	1	0	0	0	0	37	3000	0	0	0	0	0																0	0	0
40	0	0	0	0	1	0	0	0	0	2	3	3	60	0	2	0	0	0	1	40	3100	1	0	0																		0
38	0	0	0	0	0	0	0	0	1	2	3	3	79	0	2	0	0	0	0	38	2600	0	1	0	0																	0	1
39	0	0	0	0	1	0	0	0	1	2	3	4	80	0	0	0	0	0	1	39	3100	1	0	0	0	0																0	0	0
40	0	0	0	0	1	0	0	0	0	2	2	2	56	0	0	0	0	0	1	40	3100	1	1	0	0																	1	1
37	0	0	0	0	0	0	0	0	0	2	2	4	74	0	2	0	0	0	0	37	2400	1	0	0	0																	0	0
38	0	0	0	0	0	0	0	0	0	2	2	5	78	0	0	0	0	0	0	38	3300	1	0	0	0																	0	0
39	0	0	0	0	0	0	0	0	2	2	5	4	87	0	0	0	0	0	0	39	3600	1	0	0	0	0																0	0	0
38	0	0	0	0	0	0	0	0	0	2	2	5	69	0	1	0	0	0	0	38	3500	1	0	0	0																	0	0
39	0	0	0	0	0	0	0	0	0	2	2	3	69	1	2	1	0	0	0	39	3000	0	0	0	0	0																0	0	0
41	0	0	0	0	1	0	0	0	0	2	3	3	66	1	2	2	0	0	1	41	3200	1	1	0	0																	0	1
38	0	0	0	0	0	0	0	0	0	2	2	4	80	0	2	0	0	0	0	38	2700	0	0	0	0	0																0	1	1
38	0	0	0	0	0	0	0	0	7	2	5	3	73	0	0	0	0	0	0	38	3500	0	0	0	0	0																0	0	0
39	0	0	0	0	0	0	0	0	3	2	3	4	65	0	2	0	0	0	0	39	2800	1	0	0																		0
39	0	0	0	0	0	0	0	0	0	2	3	3	76	0	1	0	0	0	0	39	2900	1	0	0	0																	0	0
40	0	0	0	0	1	0	0	0	0	2	3	4	88	3	2	1	0	0	1	40	2800	1	0	0	4	0																0	1	1
38	0	0	0	0	0	0	0	0	2	2	2	4	68	0	3	2	0	0	0	38	3470	1	0	0	0																	0	0
39	0	0	0	0	0	0	0	0	1	2	3	3	66	0	2	0	0	0	0	39	2540	1	0	0	0																	0	0
39	0	0	0	0	1	0	0	0	0	2	3	3		0	1	0	0	0	1	39	2600	1	1	0	0
38	0	0	0	0	1	0	0	0	1	2	3	4	62	0	2	0	0	0	1	38	3000	1	0	0																		0
38	0	0	0	0	1	0	0	0	2	2	2	4	82	0	2	1	0	0	1	38	3900	1	1	0	0	0																0	0	0
39	0	0	0	0	1	0	0	0	0	2	2	3	74	0	0	0	0	0	1	39	3800	1	1	0	0																	1	1
38	0	0	0	0	0	0	0	0	1	2	5	4	84	0	2	0	0	0	0	38	3000	1	1	0	0	0																0	0	0
38	0	0	0	0	0	0	0	0	4	2	4	4	66	0	2	1	0	0	0	38	3600	1	0																			0	0
37	0	0	0	0	0	0	0	0	2	2	3	4	62	0	2	1	0	0	0	37	2960	1	1	0	0	0	0															0	0	0	0
38	0	0	0	0	0	0	0	0	1	2	5	6	72	0	2	0	0	0	0	38	2990	1	0	0	0																	0	0
40	0	0	0	0	1	0	0	0	2	2	4	3	69	0	2	0	0	0	1	40	3200	1	1	0	0	0																1	1	1
39	0	0	0	0	0	0	0	0	3	2	4	4	66	0	2	2	0	0	0	39	3300	1	0	0	0																	0	0
38	0	0	0	0	1	0	0	0	0	2	2	2	70	1	1	0	0	0	1	38	3000	1	0	0	0	0																0	0	0
38	0	0	0	0	1	0	0	0	0	2	3	5	68	0	1	0	0	0	1	38	3100	1	0	0	0																	0	0
40	0	0	0	0	1	0	0	0	0	2	3	4	65	0	1	0	0	0	1	40	3900	1	1	0	0	0																0	1	1
38	0	0	0	0	1	0	0	0	0	2	2	3	62	0	1	0	0	0	1	38	3200	1	0	0	0	0																0	1	1
40	0	0	0	0	1	0	0	0	0	2	2	2	76	0	2	0	0	0	1	40	3000	1	0	0	0																	0	0
38	0	0	0	0	0	0	0	0	1	2	2	3	80	0	1	0	0	0	0	38	3170	1	0	0	0	0	0															0	0	0	0
38	0	0	0	0	1	0	0	0	0	2	3	3	72	0	1	0	0	0	1	38	3000	1	0	0	0	0	0															0	0	0	0
38	0	0	0	0	0	0	0	0	2	2	4	4	81	0	2	1	0	0	0	38	3650	1	1	0	0	0																0	0	0
38	0	0	0	0	0	0	0	0	0	2	2		66	0	0	0	0	0	0	38	3000	0	0	0	0	0	0															0	0	0	0
37	0	0	0	0	1	0	0	0	1	2	4	3	81	0	1	0	0	0	1	37	3200	1	0	0	0	0																0	0	0
38	0	0	0	0	0	0	0	0	5	2	4	3	68	0	2	0	0	0	0	38	3720	1	0	0	0	0																0	0	0
39	0	0	0	0	0	0	0	0	0	2	2	4	67	0	2	0	0	0	0	39	2800	0	0	0																		0
37	0	0	0	0	0	0	0	0	0	2	2	4	86	0	2	0	0	0	0	37	3000	0	0	0	0	0																0	0	0
39	0	0	0	0	0	0	0	0	5	2	5	4	144	2	1	0	0	0	0	39	4100	1	0	0	0																	0	1
39	0	0	0	0	1	0	0	0	2	2	4	5	98	0	1	0	0	0	1	39	2900	1	0	0	0	0																0	0	0
38	0	0	0	0	0	0	0	0	2	2	2	5	75	0	1	0	0	0	0	38	4000	1	0	0	0																	1	1
37	0	0	0	0	0	0	0	0	0	2	3	4	73	0	0	0	0	0	0	37	2800	0	0	0	0	0	0	0	0	0	0	0	0									0	0	0	0	0	0	0	1
39	0	0	0	0	0	0	0	0	1	2	3	5	82	0	1	0	0	0	0	39	3400	1	0	0	0	0																0	0	0
40	0	0	0	0	0	0	0	0	1	2	4	4	52	0	0	0	0	0	0	40	3700	1	0	0	0	0																0	0	0
41	0	0	0	0	0	0	0	0	2	2	3	3	56	0	0	0	0	0	0	41	4000	1	1	0	0	0																1	1	1
40	0	0	0	0	1	0	0	0	0	2	3	3	67	1	1	0	0	0	1	40	3400	1	1	0	0	3	0	0														0	1	1	1	1
39	0	0	0	0	1	0	0	0	0	2	3	3	68	0	2	0	0	0	1	39	3400	1	1	0	0																	1	1
40	0	0	0	0	1	0	0	0	3	2	4	3	86	0	2	0	0	0	1	40	3600	1	0	0	0	0																0	1	1
39	0	0	0	0	1	0	0	0	1	2	3	4	80	0	0	0	0	0	1	39	3900	1	1	0	0	0																0	1	1
41	0	0	0	0	0	0	0	0	5	2	5	4	66	0	2	0	0	0	0	41	3200	1	1	0	0																	1	1
37	0	0	0	0	1	0	0	0	0	2	3	4	68	0	0	0	0	0	1	37	2400	1	1	0	0	0	0	0														0	0	0	1	1
37	0	0	0	0	0	0	0	0	1	2	3	3	68	0	1	0	0	0	0	37	2720	1	0	0	0	0	0	0														0	0	0	1	1
38	0	0	0	0	1	0	0	0	0	2	2	5	62	0	2	1	0	0	1	38	3100	1	0	0	0	0																0	1	1
38	0	0	0	0	1	0	0	0	0	2	3	3	65	0	2	1	0	0	1	38	3250	1	0	0	0																	0	0
37	0	0	0	0	1	0	0	0	0	2	2	4	80	0	1	0	0	0	1	37	3010	1	0	0	0	0																0	0	0
38	0	0	0	0	1	0	0	0	0	2	3	3	79	0	0	0	0	0	1	38	2080	1	0	0	0																	0	0
38	0	0	0	0	0	0	0	0	0	2	3	4	72	0	1	0	0	0	0	38	3100	1	0	0	0	0																0	0	0
38	0	0	0	0	0	0	0	0	3	2	3	3	98	0	2	0	0	0	0	38	3300	1	0	0	0																	0	0
38	0	0	0	0	1	0	0	0	3	2	3	3	80	0	1	0	0	0	1	38	2900	1	0	0	0	0	0	0														0	0	0	0	0
37	0	0	0	0	0	0	0	0	1	2	2	3	70	0	1	0	0	0	0	37	2570	1	0	0	0	0																0	0	0
38	0	0	0	0	0	0	0	0	0	2	3	5	98	0	2	0	0	0	0	38	2500	1	0	0	0	0																0	0	0
38	0	0	0	0	0	0	0	0	4	2	2	3	85	0	2	0	0	0	0	38	4270	1	0	0	0	0																0	0	0
38	0	0	0	0	1	0	0	0	1	2	3	4	89	0	2	0	0	0	1	38	4120	1	0	0	0																	0	0
41	0	0	0	0	1	0	0	0	0	2	2	4	67	0	0	0	0	0	1	41	3000	1	1	0	0	0	0	0														0	0	0	0	0
41	0	0	0	0	1	0	0	0	0	2	3	3	64	0	2	0	0	0	1	41	3500	1	1	0	0	0																0	0	0
38	0	0	0	0	1	0	0	0	2	2	3	4	69	0	2	0	0	0	1	38	2900	1	0	0																		0
39	0	0	0	0	1	0	0	0	1	2	3	3	63	0	2	0	0	0	1	39	3300	1	0	0	0																	1	1
39	0	0	0	0	0	0	0	0	0	2	2	3	60	0	2	0	0	0	0	39	2900	1	0	0	0	0	0	0	0													0	0	0	0	0	0
38	0	0	0	0	1	0	0	0	0	2	3	2	65	0	0	0	0	0	1	38	3400	0	1	0	0	0																0	1	1
38	0	0	0	0	0	0	0	0	3	2	5	4	74	1	0	0	0	0	0	38	3300	1	0	0	0	0																0	1	1
39	0	0	0	0	1	0	0	0	3	2	3	3	77	0	2	0	0	0	1	39	3000	1	1	0	0																	0	0
37	0	0	0	0	0	0	0	0	3	2	3	4	62	0	0	0	0	0	0	37	3400	1	1	0	0																	1	1
40	0	0	0	0	0	0	0	0	3	2	5	4	79	0	2	0	0	0	0	40	3200	1	0	4	0																	0	0
38	0	0	0	0	0	0	0	0	1	2	2	4	67	0	0	0	0	0	0	38	3000	1	0	0	0																	0	0
39	0	0	0	0	0	0	0	0	1	2	3	4	74	0	2	1	0	0	0	39	3500	1	0	0																		0
39	0	0	0	0	1	0	0	0	0	2	2	3	60	0	2	0	0	0	1	39	2800	1	1	0	0	0	0															0	1	1	1
40	0	0	0	0	2	0	0	0	0	2	2	5	61	0	0	0	0	0	2	40	3300	1	1	0	0	0																1	1	1
37	0	0	0	0	1	0	0	0	0	2	3	5	61	0	2	0	0	0	1	37	2900	1	1	0	0																	0	0
38	0	0	0	0	1	0	0	0	0	2	2	4	68	0	0	0	0	0	1	38	3100	0	1	0	0	0																0	1	1
39	0	0	0	0	1	0	0	0	2	2	5	2	72	0	2	0	0	0	1	39	3200	1	0	0	0																	0	0
38	0	0	0	0	0	0	0	0	4	2	4	6	58	0	2	0	0	0	0	38	2800	0	0	0	0																	0	0
38	0	0	0	0	0	0	0	0	1	2	2	3	68	0	2	0	0	0	0	38	2800	1	0	0	0																	0	0
38	0	0	0	0	1	0	0	0	0	2	2	4	94	1	2	0	0	0	1	38	3600	1	0	0	0																	1	1
38	0	0	0	0	1	0	0	0	2	2	4	3	68	0	2	0	0	0	1	38	3200	1	1	0	0																	0	0
38	0	0	0	0	0	0	0	0	4	2	4	2	63	1	2	0	0	0	0	38	3400	0	0	0	0																	0	0
39	0	0	0	0	0	0	0	0	1	2	5	3	65	1	3	0	0	0	0	39	3500	1	0	0	0	0																0	0	0
40	0	0	0	0	0	0	0	0	3	2	3	5	90	0	2	0	0	0	0	40	3300	0	1	0	0																	0	1
39	0	0	0	0	1	0	0	0	0	2	2	5	83	0	2	1	0	0	1	39	3400	1	1	0	0																	1	1
38	0	0	0	0	1	0	0	0	0	2	2	4	74	0	1	0	0	0	1	38	3430	1	1	0	0	0																0	1	1
40	0	0	0	0	1	0	0	0	0	2	3	2	65	2	2	1	0	0	1	40	2800	1	1	0																		0
39	0	0	0	0	0	0	0	0	4	2	4	6	85	0	2	0	0	0	0	39	3800	1	1	0	0																	0	0
37	0	0	0	0	0	0	0	0	2	2	4	3	72	0	2	0	0	0	0	37	3100	1	1	0	0	0	0	0	0	0	0											0	0	0	0	0	1	1	1
38	0	0	0	0	0	0	0	0	5	2	4	4	70	0	3	1	0	0	0	38	3300	1	0	0	0																	0	0
38	0	0	0	0	0	0	0	0	0	2	2	2	64	0	2	0	0	0	0	38	3200	1	1	0	0	0	0															0	0	1	1
38	0	0	0	0	0	0	0	0	2	2	5	4	65	0	1	0	0	0	0	38	3200	1	0	0																		0
38	0	0	0	0	0	0	0	0	2	2	3	3	74	0	1	0	0	0	0	38	3170	1	1	0	0	0																0	1	1
37	0	0	0	0	1	0	0	0	0	2	3	6	80	0	1	0	0	0	1	37	3400	1	1	0	0																	0	1
37	0	0	0	0	0	0	0	0	2	2	4	3	78	0	1	1	0	0	0	37	2900	1	1	0																		0
37	0	0	0	0	0	0	0	0	0	2	2	3	63	0	1	0	0	0	0	37	3500	1	1	1	0																	1	1
39	0	0	0	0	0	0	0	0	1	2	4	4	78	0	2	0	0	0	0	39	3580	1	0	0	4	0																0	0	0
38	0	0	0	0	0	0	0	0	2	2	3	3	69	0	2	0	0	0	0	38	3680	1	0	0	0	0																0	0	0
38	0	0	0	0	1	0	0	0	0	2	2	2	65	0	1	0	0	0	1	38	2600	1	0	0	0	0	0															0	0	0	0
38	0	0	0	0	1	0	0	0	0	2	3	5	80	0	1	0	0	0	1	38	3600	1	0	0	0	0																0	0	0
37	0	0	0	0	0	0	0	0	2	2	3	5	74	0	0	0	0	0	0	37	2800	1	1	0	0	0																0	0	0
39	0	0	0	0	0	0	0	0	5	2	5	3	74	0	1	0	0	0	0	39	2800	1	0	0	0																	0	0
39	0	0	0	0	1	0	0	0	0	2	2	4	69	0	2	0	0	0	1	39	2800	1	1	0	0	0	0															0	0	0	0
38	0	0	0	0	0	0	0	0	0	2	2	4	58	0	2	0	0	0	0	38	3400	1	0	0																		0
38	0	0	0	0	1	0	0	0	0	2	3	4	59	0	1	0	0	0	1	38	3580	1	0	0	0	0	0															0	0	0	0
37	0	0	0	0	0	0	0	0	2	2	3	5	75	0	2	0	0	0	0	37	3400	1	0	0	0																	0	0
37	0	0	0	0	0	0	0	0	0	2	2	4	60	1	2	0	0	0	0	37	2700	1	1	0																		0
39	0	0	0	0	0	0	0	0	0	2	2	3	84	0	0	0	0	0	0	39	3600	1	0	0	0	0																0	0	0
37	0	0	0	0	0	0	0	0	1	2	2	2	61	0	0	0	0	0	0	37	3000	1	0	0																		0
38	0	0	0	0	0	0	0	0	3	2	3	4	65	0	1	0	0	0	0	38	2800	1	0	0	0																	0	0
38	0	0	0	0	0	0	0	0	2	2	3	4	80	1	0	0	0	0	0	38	3400	1	0	0																		0
38	0	0	0	0	0	0	0	0	1	2	3	4	65	0	0	0	0	0	0	38	3800	1	0	0	0																	0	0
38	0	0	0	0	1	0	0	0	0	2	3	3	65	0	1	0	0	0	1	38	2830	1	0	0	0	0	0															0	0	0	0
38	0	0	0	0	0	0	0	0	0	2	5	5	76	0	3	0	0	0	0	38	3050	1	0	0	0																	0	0
40	0	0	0	0	1	0	0	0	0	2	2	5	85	0	0	0	0	0	1	40	3200	1	0	0	0	0																0	0	0
37	0	0	0	0	1	0	0	0	0	2	1	5	74	0	2	0	0	0	1	37	3500	1	0	0	0	0																0	0	0
40	0	0	0	0	0	0	0	0	1	2	3	3	74	0	2	0	0	0	0	40	3500	1	0	0	0																	0	0
38	0	0	0	0	1	0	0	0	0	2	3	3	68	0	1	0	0	0	1	38	2800	1	0	0	0	0																0	0	0
40	0	0	0	0	1	0	0	0	0	2	3	6	66	0	1	0	0	0	1	40	3300	1	1	4	0																	0	0
38	0	0	0	0	0	0	0	0	2	2	3	3	76	0	2	0	0	0	0	38	3100	1	1	0	0	0	0															0	0	1	1
40	0	0	0	0	0	0	0	0	2	2	4	4	107	0	0	0	0	0	0	40	3200	0	1	0	0	0																0	1	1
38	0	0	0	0	0	0	0	0	2	2	2	4	72	1	2	0	0	0	0	38	3400	1	0	0																		1
39	0	0	0	0	0	0	0	0	1	2	3	4	75	0	2	0	0	0	0	39	3200	1	0	0																		0
38	0	0	0	0	1	0	0	0	0	2	3	4	67	0	0	0	0	0	1	38	3370	1	0	0	0	0	0															0	0	0	0
38	0	0	0	0	1	0	0	0	0	2	2	3	58	0	2	0	0	0	1	38	3000	1	0	0	0	0																0	0	0
38	0	0	0	0	0	0	0	0	0	2	5	3	62	0	1	0	0	0	0	38	2700	1	0	0	0	0																0	0	0
38	0	0	0	0	0	0	0	0	1	2	3	5	76	0	3	1	0	0	0	38	3430	1	0	0	0																	0	0
40	0	0	0	0	2	0	0	0	0	2	3	6	73	0	2	0	0	0	2	40	3200	0	1	0	0	0	0															0	0	1	1
38	0	0	0	0	0	0	0	0	2	2	2	4	58	1	1	0	0	0	0	38	3700	1	0	0	0	0	0															0	0	0	0
38	0	0	0	0	0	0	0	0	2	2	3	2	70	0	2	0	0	0	0	38	3000	1	1	0	0	0																0	1	1
38	0	0	0	0	0	0	0	0	4	2	4	2	82	0	1	0	0	0	0	38	3000	1	0	0	0																	0	0
39	0	0	0	0	1	0	0	0	0	2	5	2	55	0	2	0	0	0	1	39	3300	1	0	0	0	0																0	0	0
38	0	0	0	0	0	0	0	0	1	2	2	3	60	0	1	0	0	0	0	38	3800	1	0	0	0	0																0	1	1
38	0	0	0	0	0	0	0	0	2	2	4	4	81	0	0	0	0	0	0	38	3000	1	1	0	0	0	0	0	0													0	0	0	0	1	1
37	0	0	0	0	0	0	0	0	1	2	2	4	68	0	2	0	0	0	0	37	3560	1	0	0	0	0	0	0	0													0	0	1	1	1	1
38	0	0	0	0	0	0	0	0	6	2	5	4	77	0	0	0	0	0	0	38	3600	0	1	0	0																	0	0
38	0	0	0	0	1	0	0	0	0	2	3	3	76	0	0	0	0	0	1	38	3210	1	1	0	0	0	0															0	0	0	0
37	0	0	0	0	1	0	0	0	0	2	4	4	65	1	2	0	0	0	1	37	3000	1	0	0	0																	0	0
38	0	0	0	0	0	0	0	0	0	2	3	4	68	0	0	0	0	0	0	38	3220	1	1	0	0	0	0	0														0	0	0	0	0
37	0	0	0	0	1	0	0	0	0	2	2	3	72	2	2	1	0	0	1	37	3290	1	0	0	0																	0	0
38	0	0	0	0	0	0	0	0	0	2	2	6	81	0	2	0	0	0	0	38	2900	1	0	0	0																	0	0
38	0	0	0	0	0	0	0	0	1	2	2	4	76	0	2	0	0	0	0	38	3900	1	0	0	0																	0	0
38	0	0	0	0	0	0	0	0	1	2	1	4	70	0	0	0	0	0	0	38	3000	1	1	0	0																	0	0
38	0	0	0	0	0	0	0	0	2	2	2	5	65	0	0	0	0	0	0	38	3300	1	1	0	0																	0	0
40	0	0	0	0	0	0	0	0	1	2	3	5	85	0	2	0	0	0	0	40	3300	1	1	0	0	0	0	0														0	0	0	0	0
39	0	0	0	0	1	0	0	0	1	2	4	3	70	0	0	0	0	0	1	39	3900	0	1	0	0	0	0	0														0	1	1	1	1
38	0	0	0	0	0	0	0	0	2	2	5	5	77	0	0	0	0	0	0	38	2800	1	1	0	0																	0	0
38	0	0	0	0	0	0	0	0	1	2	2	5	71	0		0	0	0	0	38	3400	1	0	0	0																	0	0
39	0	0	0	0	0	0	0	0	1	2	2	6	76	0	2	0	0	0	0	39	3500	1	0	0																		0
38	0	0	0	0	0	0	0	0	0	2	1	3	58	0	2	0	0	0	0	38	3000	1	0	0																		0
40	0	0	0	0	0	0	0	0	1	2	2	4	66	0	0	0	0	0	0	40	2000	1	0	0	0																	1	1
37	0	0	0	0	1	0	0	0	0	2	2	4	73	0	2	0	0	0	1	37	3100	1	1	0	0																	1	1
38	0	0	0	0	1	0	0	0	1	2	2	4	73	0	1	1	0	0	1	38	3600	1	1	0	0																	0	0
37	0	0	0	0	1	0	0	0	1	2	3	4	64	1	0	0	0	0	1	37	2710	1	0	0	0	0	0	0														0	1	1	1	1
39	0	0	0	0	0	0	0	0	4	2	4	4	89	0	0	0	0	0	0	39	3700	1	0	0	0	0	0															0	1	1	1
38	0	0	0	0	1	0	0	0	0	2	3	3	58	0	2	0	0	0	1	38	3750	1	0	0	0	0	0	0	0													0	0	0	0	1	1
38	0	0	0	0	0	0	0	0	1	2	3	4	73	0	1	0	0	0	0	38	4000	1	1	0	0																	0	0
38	0	0	0	0	0	0	0	0	1	2	4	5	70	0	2	1	0	0	0	38	2800	1	0	0	0																	0	0
38	0	0	0	0	0	0	0	0	2	2	2	4	85	0	2	0	0	0	0	38	3170	1	1	0	0	0																0	0	0
40	0	0	0	0	0	0	0	0	4	2	4	3	77	1	2	0	0	0	0	40	3200	1	0	0	0	0																0	0	0
40	0	0	0	0	0	0	0	0	0	2	2	3	85	0	0	0	0	0	0	40	4070	1	1	0	0	0	0	0	0													0	0	0	0	0	1
38	0	0	0	0	0	0	0	0	2	2	3	6	70	0	0	0	0	0	0	38	4800	1	1	0	0	0	0	0	0													0	0	0	0	0	0
40	0	0	0	0	2	0	0	0	2	2	5	2	64	0	0	0	0	0	2	40	4000	1	1	0	0	0	0															0	0	1	1
39	0	0	0	0	0	0	0	0	1	2	3	6	71	0	0	0	0	0	0	39	2600	0	0	0	0	0																0	0	0
39	0	0	0	0	0	0	0	0	3	2	4	1	64	0	2	0	0	0	0	39	2800	1	0	0	0	0																0	0
38	0	0	0	0	0	0	0	0	0	2	2	3	58	0	1	0	0	0	0	38	3500	1	0	0	0	0	0	0														0	0	0	1	1
38	0	0	0	0	0	0	0	0	0	2	2	3	75	0	0	0	0	0	0	38	3000	1	0	0	0	0	0															0	0	0	0
39	0	0	0	0	0	0	0	0	4	2	5	4	85	0	0	0	0	0	0	39	2800	1	0	0	0	0																0	1	1
40	0	0	0	0	1	0	0	0	0	2	3	5	83	0	0	0	0	0	1	40	3300	1	1	0	0																	0	1
38	0	0	0	0	0	0	0	0	2	2	4	4	66	0	2	1	0	0	0	38	3620	1	0	0	0																	0	0
38	0	0	0	0	0	0	0	0	1	2	2	4	61	1	2	0	0	0	0	38	2700	1	0	0																		1
39	0	0	0	0	0	0	0	0	2	2	3	3	56	0	0	0	0	0	0	39	2500	1	1	0	0	0																0	0	1
39	0	0	0	0	0	0	0	0	0	2	1	2	52	0	0	0	0	0	0	39	2300	1	0	0	0																	0	0
39	0	0	0	0	0	0	0	0	1	2	2	2	61	1	2	1	0	0	0	39	2500	1	0	0																		1
38	0	0	0	0	0	0	0	0	1	2	4	3	61	0	2	0	0	0	0	38	3340	1	1	0	0	0	0	0														0	0	0	1	1
37	0	0	0	0	0	0	0	0	2	2	2	3	70	0	1	0	0	0	0	37	3100	1	1	0	0	0																0	0	0
40	0	0	0	0	1	0	0	0	1	2	4	4	66	2	1	1	0	0	1	40	3600	1	1	0	0																	1	1
39	0	0	0	0	0	0	0	0	0	2	4	4	61	0	0	1	0	0	0	39	3200	1	1	0	0																	0	0
39	0	0	0	0	0	0	0	0	0	2	2	2	58	0	2	0	0	0	0	39	2800	1	0	0	0																	0	0
37	0	0	0	0	1	0	0	0	0	2	3	1	55	0	1	1	0	0	1	37	3400	1	1	0																		0
40	0	0	0	0	0	0	0	0	2	2	2	4	88	0	1	0	0	0	0	40	2600	1	1	0	0																	1	1
38	0	0	0	0	0	0	0	0	1	2	3	3	62	1	2	1	0	0	0	38	2790	1	0	0	0																	0	0
38	0	0	0	0	0	0	0	0	0	2	5	2	78	1	1	0	0	0	0	38	3000	1	0	0	0																	1	1
37	0	0	0	0	1	0	0	0	0	2	2	3	68	0	1	0	0	0	1	37	2560	1	0	0	0	0	0	0														0	0	0	0	0
38	0	0	0	0	0	0	0	0	0	2	2	4	70	0	1	0	0	0	0	38	2800	1	0	0	0	0	0															0	0	1	1
40	0	0	0	0	0	0	0	0	0	2	3	2	67	0	0	0	0	0	0	40	3400	1	0	0	0	0	0															0	0	0	0
38	0	0	0	0	0	0	0	0	1	2	2	4	76	0	3	0	0	0	0	38	3200	1	0	0	0																	0	0
38	0	0	0	0	0	0	0	0	3	2	5	4	88	0	2	0	0	0	0	38	3600	1	0	0	0	0																0	0	0
38	0	0	0	0	0	0	0	0	0	2	3	4	78	0	0	0	0	0	0	38	2920	1	0	0	0	0	0															0	1	1	1
38	0	0	0	0	0	0	0	0	4	2	4	3	52	0	2	1	0	0	0	38	2970	1	0	0																		0
38	0	0	0	0	0	0	0	0	1	2	2	3	65	0	1	0	0	0	0	38	3800	1	0	0	0	0																0	0	0
38	0	0	0	0	0	0	0	0	3	2	4	2	70	0	0	0	0	0	0	38	3560	1	0	0	0	0																0	0	0
40	0	0	0	0	0	0	0	0	2	2	4	4	72	0	1	0	0	0	0	40	3600	1	0	0	0	0																0	1	1
39	0	0	0	0	1	0	0	0	1	2	3	6	72	0	2	1	0	0	1	39	3700	1	0	0																		0
41	0	0	0	0	1	0	0	0	1	2	4	2	60	0	2	0	0	0	1	41	3100	1	0	0	0																	0	0
40	0	0	0	0	1	0	0	0	0	2	3	4	70	0	1	0	0	0	1	40	3300	1	0	0	0	0																0	0	0
39	0	0	0	0	1	0	0	0	0	2	3	3	69	0	2	0	0	0	1	39	3000	1	1	0	0	0	0															1	1	1	1
38	0	0	0	0	1	0	0	0	2	2	4	4	72	0	0	0	0	0	1	38	3060	1	0	0	0	0	0	0	0													0	0	0	0	0	0
38	0	0	0	0	1	0	0	0	0	2	2	3	64	0	2	0	0	0	1	38	2710	1	0	0	0																	0	0
39	0	0	0	0	1	0	0	0	3	2	4	2	69	0	2	0	0	0	1	39	3200	1	1	0	0																	1	1
38	0	0	0	0	0	0	0	0	2	2	3	4	64	0	1	0	0	0	0	38	3800	1	0	0	0	0																0	0	0
38	0	0	0	0	0	0	0	0	4	2	4	5	80	0	3	0	0	0	0	38	3600	1	0	0	0																	0	0
39	0	0	0	0	0	0	0	0	1	2	2	6	87	0	1	1	0	0	0	39	3600	1	1	4																		0	0
40	0	0	0	0	0	0	0	0	0	2	4	4	64	0	0	0	0	0	0	40	3400	1	1	0	0	0	0	0														0	0	0	0	1
40	0	0	0	0	0	0	0	0	3	2	3	3	80	0	2	0	0	0	0	40	3700	1	0	0	0																	0	0
38	0	0	0	0	0	0	0	0	3	2	3	3	62	0	3	1	0	0	0	38	2800	0	0	0	0																	0	0
40	0	0	0	0	0	0	0	0	6	2	5	4	77	1	2	0	0	0	0	40	3300	1	1	0																		0
38	0	0	0	0	1	0	0	0	0	2	3	2	72	0	0	1	0	0	1	38	3310	1	0	0	0	0																0	0	0
39	0	0	0	0	0	0	0	0	2	2	4	2	68	0	2	1	0	0	0	39	3000	1	0	0	0																	0	0
38	0	0	0	0	0	0	0	0	0	2	2	2	69	0	2	0	0	0	0	38	2900	1	1	0	0																	1	1
39	0	0	0	0	1	0	0	0	0	2	4	3	60	0	3	0	0	0	1	39	2800	1	0	0	0	0																0	0	0
38	0	0	0	0	0	0	0	0	3	2	3	4	94	0	3	0	0	0	0	38	2700	1	0	0	0																	0	0
37	0	0	0	0	0	0	0	0	1	2	2	4	75	0	2	1	0	0	0	37	3100	1	0	0	0	0	0															0	0	1	1
38	0	0	0	0	1	0	0	0	0	2	1	2	58	0	2	0	0	0	1	38	3400	1	0	0	0	0																0	0	0
40	0	0	0	0	0	0	0	0	2	2	2	3	80	0	2	0	0	0	0	40	3900	1	0	0	0	0																0	0	0
38	0	0	0	0	1	0	0	0	1	2	2	4	76	0	0	0	0	0	1	38	3390	1	1	0	0	0																0	0	0
38	0	0	0	0	1	0	0	0	0	2	3	4	75	0	1	1	0	0	1	38	3600	1	0	0	0	0	0															0	0	0	0
38	0	0	0	0	1	0	0	0	0	2	2	3	67	0	0	0	0	0	1	38	3100	1	1	0	0	0	0															0	0	0	0
39	0	0	0	0	1	0	0	0	1	2	4	4	89	0	2	0	0	0	1	39	3500	1	1	0	0	0																0	0	0
38	0	0	0	0	1	0	0	0	0	2	2	2	57	0	0	1	0	0	1	38	3730	1	1	0	0	0																0	1	1
38	0	0	0	0	0	0	0	0	3	2	4	3	62	0	2	1	0	0	0	38	3400	1	0	0	0	0																0	0	0
40	0	0	0	0	1	0	0	0	0	2	2	4	72	0	2	0	0	0	1	40	3000	1	1	0	0	0																0	1	1
38	0	0	0	0	1	0	0	0	4	2	4	2	70	0	0	0	0	0	1	38	3000	1	1	0	0	0																0	0	0
38	0	0	0	0	1	0	0	0	0	2	3	3	58	1	2	0	0	0	1	38	3500	1	0	0	0																	1	1
37	0	0	0	0	0	0	0	0	1	2	3	4	75	0	2	0	0	0	0	37	2900	1	0	0																		0
38	0	0	0	0	1	0	0	0	1	2	3	4	72	0	2	0	0	0	1	38	2800	1	0	0																		0
39	0	0	0	0	0	0	0	0	0	2	3	2	68	0	0	0	0	0	0	39	2900	1	1	0	0	0																0	1	1
38	0	0	0	0	0	0	0	0	1	2	2	4	68	0	2	1	0	0	0	38	3400	1	0	0	0	0																0	0	0
38	0	0	0	0	0	0	0	0	1	2	2	2	59	0	1	0	0	0	0	38	3300	1	0	0	0	0																0	0	0
38	0	0	0	0	0	0	0	0	4	2	5	5	70	1	0	0	0	0	0	38	2951	1	0	0	0	0																0	0	0
37	0	0	0	0	1	0	0	0	0	2	2	4	74	0	0	0	0	0	1	37	3400	1	1	0	0	0	0	0														0	0	0	0	0
40	0	0	0	0	1	0	0	0	1	2	4	1	53	0	2	0	0	0	1	40	3200	1	1	0	0	0																1	1	1
39	0	0	0	0	0	0	0	0	3	2	3	3	84	0	0	1	0	0	0	39	3360	1	0	0	0																	0	0
38	0	0	0	0	1	0	0	0	0	2	2	3	64	0	0	0	0	0	1	38	2600	1	0	0	0	0																0	1	1
39	0	0	0	0	1	0	0	0	0	2	3	3	62	0	0	0	0	0	1	39	2800	1	1	0	0	0																0	0	0
37	0	0	0	0	0	0	0	0	3	2	4	4	72	0	3	1	0	0	0	37	3570	1	1	0	0	0																0	0	0
39	0	0	0	0	1	0	0	0	4	2	5	4	74	0	2	0	0	0	1	39	3300	1	1	0	0																	1	1
38	0	0	0	0	1	0	0	0	1	2	4	3	62	0	2	0	0	0	1	38	3300	1	0	0	0	0																0	0	0
41	0	0	0	0	0	0	0	0	3	2	3	4	60	0	0	0	0	0	0	41	3100	1	1	0	0																	0	0
38	0	0	0	0	0	0	0	0	4	2	2	5	70	0	2	0	0	0	0	38	3530	1	0	0	0	0	0	0	0													0	0	0	0	1	1
41	0	0	0	0	1	0	0	0	1	2	2	4	66	1	0	0	0	0	1	41	3400	1	1	0																		1
[truncated: 3,607 more rows]
[truncated: 140 more columns]
