# Supplementary material for: Progression of the first stage of spontaneous labour: A prospective cohort study in two sub-Saharan African countries
Source: PLoS Med. 2018 Jan 16;15(1):e1002492. doi: 10.1371/journal.pmed.1002492 (PMC5770022; doi:10.1371/journal.pmed.1002492)
Supplement: S2 Data — (XLSX) [file pmed.1002492.s010.xlsx]

## Sheet: Plan1
Variable name	Form question	Values
age	Age	1: <20; 2: >=20 - <=24; 3: >=25 - <=29; 4: >=30 - <=34; 5: >=35
amniotic_membranes_status	Amniotic membranes status (hospital admission)	0 - Intact; 1 - Ruptured without meconium; 2 - Rupture with stale meconium; 3 - Ruptured with fresh meconium
amniotomy	Amniotomy (intrapartum intervention)	0 - No; 1 - Yes
any_severe_malformation	Any severe malformation	0 - No; 1 - Yes
best_estimate_of_gestation	Best estimate of gestational age (in complete weeks)	numeric
birth_weight	Birth weight (g)	numeric
BO_5	Bad outcome definition	0 - No; 1 - Yes
c1_analgesia - c18_analgesia	Analgesia (intrapartum data)	0 - None; 1 - IV/IM Opioid; 2 - Epidural; 3 - Spinal; 4 - Other; 5 - Combined
c1_caput_succedaneum - c18_caput_succedaneum	Caput succedaneum (intrapartum data)	0 - None; 1 - Mild; 2 - Moderate; 3 - Severe
c1_cervical_dilatation - c18_cervical_dilatation	Cervical dilatation (cm) (intrapartum data)	0 - 10 cm
c1_companionship - c18_companionship	Labour Companionship (intrapartum data)	0 - No; 1 - Yes
c1_moulding - c18_moulding	Moulding (intrapartum data)	0 - None; 1 - First degree; 2 - Second degree; 3 - Third degree
c1_oral_fluid_intake - c18_oral_fluid_intake	Oral fluid intake between assessments (intrapartum data)	0 - No; 1 - Yes
c1_oxytocin_infusion - c18_oxytocin_infusion	Oxytocin infusion (intrapartum data)	0 - No; 1 - Yes
c1_oral_food_intake - c18_oral_food_intake	Oral food intake between assessments (intrapartum data)	0 - No; 1 - Yes
caput_succedaneum	Caput succedaneum (hospital admission)	0 - None; 1 - Mild; 2 - Moderate; 3 - Severe
cervical_dilatation_cm	Cervical dilatation (cm) (hospital admission)	0 - 10 cm
cervix_effacement	Cervix effacement (hospital admission)	0: Thick (less than 30% effaced); 1: Medium (up to 50% effaced); 2: Thin (up to 80% effaced); 3: Very thin (more than 80% effaced)
country_code	Country Code	U - Uganda; N - Nigeria
current_weight_kg	Current weight (kg)	1: <150; 2: >=150 - <=154; 3: >=155 - <=159; 4: >=160 - <=164; 5: >=165 - <=169; 6: >=170
fetal_station	Fetal station (hospital admission)	0 - above ischial spine; 1 - at ischial spine; 2 - below ischial spine
final_mode_of_delivery	Final mode of delivery. Specify	0 - Spontaneous vaginal delivery without episiotomy; 1 - Spontaneous vaginal delivery with episiotomy; 2 - Operative vaginal delivery (forceps or vacuum); 3 - Caesarean section; 4 - Laparotomy
height_cm	Height (cm)	1: <150; 2: >=150 - <=154; 3: >=155 - <=159; 4: >=160 - <=164; 5: >=165 - <=169; 6: >=170
induction_of_labour_iol	Induction of labour (IOL) (intrapartum data)	0 - No; 1 - Yes
labour_companionship	Labour Companionship (hospital admission)	0 - No; 1 - Yes
mode_of_onset_of_labour	Mode of onset of labour (hospital admission)	0 - Spontaneous; 1 - Induced
moulding	Moulding (hospital admission)	0 -None; 2 - Second degree; 1 - First degree; 3 - Third degree
n_ass	Number of assessments	integer
parity	Parity	Number of previous births
position_fetal_head_recode	Position of fetal head (hospital admission)	0 - Occiput Anterior (includes right and left); 1 - Occiput transverse; 2 - Occiput posterior; 3 - Other
previous_c_section	Number of previous C-Sections	integer
time_c0	Time until delivery	integer
vital_status	Vital status (at birth)	0 - Alive; 1 - Stillbirth
